# Supplementary material for: Identification of Core Genes and Screening of Potential Targets in Glioblastoma Multiforme by Integrated Bioinformatic Analysis
Source: Front Oncol. 2021 Feb 24;10:615976. doi: 10.3389/fonc.2020.615976 (PMC7943725; doi:10.3389/fonc.2020.615976)
Supplement: Supplementary file 5 [file Table_2.xlsx]

## Sheet: Supplemental Table 2
Supplemental Table 2. The result of differential expression analysis on GSE90598 dataset
Gene	logFC	AveExpr	t	P.Value	adj.P.Val	B
IFI44	2.52348	5.36883	8.65616	5.01685e-09	5.26017e-05	10.6326
FAM111A	2.2881	4.39875	7.86772	2.97918e-08	0.000114819	8.98748
LOC374443	1.78281	3.61122	7.74117	3.99582e-08	0.000114819	8.71461
SNORD114-17	-2.3793	5.20469	-7.70175	4.38033e-08	0.000114819	8.62912
NBPF9	0.944641	4.17474	7.56011	6.10408e-08	0.000125093	8.32003
LPAR3	-0.766579	2.07007	-7.4925	7.15839e-08	0.000125093	8.17143
PRPF38B	1.00729	5.45394	7.34908	1.00561e-07	0.000149961	7.85401
SRSF9	0.887408	4.08015	7.28205	1.17981e-07	0.000149961	7.70463
MICAL2	-1.91009	3.86875	-7.2456	1.28722e-07	0.000149961	7.62312
PLEKHA1	-1.19903	5.21245	-7.19221	1.46286e-07	0.000153381	7.50338
ANO4	-1.77861	2.86874	-7.11908	1.74396e-07	0.000163434	7.33875
GJD2	-0.693453	2.38977	-7.09002	1.87049e-07	0.000163434	7.2731
ANK3	-2.4481	5.01648	-6.9924	2.36846e-07	0.000191026	7.05173
ALDH4A1	-0.701285	3.75442	-6.91521	2.85685e-07	0.000213957	6.87575
AVIL	1.01456	3.49444	6.86622	3.21897e-07	0.000222091	6.76365
PPM1H	-1.57877	3.46188	-6.84512	3.38908e-07	0.000222091	6.71526
PAN2	1.10441	4.61417	6.8176	3.62483e-07	0.000223567	6.65206
CCNY	-0.634652	4.28028	-6.75823	4.19203e-07	0.000240563	6.51538
FAM171A1	-1.95899	5.53356	-6.74228	4.35927e-07	0.000240563	6.47858
LOC105371450	2.17676	6.13175	6.68729	4.99001e-07	0.000261601	6.35144
LOC254028	-0.374122	1.63048	-6.5968	6.2374e-07	0.000311425	6.14138
LOC105373206	-1.1988	1.7931	-6.57357	6.60618e-07	0.000314845	6.08727
LDLRAD3	1.43645	5.49419	6.54221	7.13936e-07	0.000325462	6.01415
ANKRD10	1.66183	6.23098	6.49587	8.00884e-07	0.000344774	5.90584
GOT1	-2.09671	5.57198	-6.47449	8.44558e-07	0.000344774	5.85578
CSRP1	-1.95188	5.88706	-6.46957	8.54947e-07	0.000344774	5.84426
ECHS1	-0.970418	5.65335	-6.41546	9.78159e-07	0.000372452	5.7173
MIR138-2	-0.580811	1.96856	-6.3963	1.02599e-06	0.000372452	5.67226
DISC1	1.0259	3.80471	6.38995	1.04237e-06	0.000372452	5.65732
SNORA55	1.57795	4.59807	6.38109	1.06567e-06	0.000372452	5.63646
LOC100127910	2.41148	4.51787	6.35358	1.14142e-06	0.000374556	5.57167
DISP1	1.15999	3.78939	6.34063	1.17895e-06	0.000374556	5.54114
LOC105373212	0.605497	2.32179	6.33856	1.18508e-06	0.000374556	5.53624
NBPF14	1.16055	7.77268	6.32032	1.24038e-06	0.000374556	5.4932
CLEC2D	1.2231	3.49592	6.31713	1.25031e-06	0.000374556	5.48567
MIR323B	-0.692759	1.63668	-6.26548	1.42299e-06	0.000411364	5.36353
AVPI1	-0.867155	3.18656	-6.25753	1.45164e-06	0.000411364	5.34471
NES	3.01939	5.80075	6.22916	1.55875e-06	0.000414722	5.27748
NCAPD3	0.997622	4.07609	6.22775	1.56426e-06	0.000414722	5.27414
KIRREL3	-1.3875	3.12551	-6.22322	1.58215e-06	0.000414722	5.2634
SFPQ	0.878155	6.90905	6.14648	1.91905e-06	0.00048579	5.08102
HAUS4	0.604283	2.9294	6.14096	1.94594e-06	0.00048579	5.06787
PLCE1	1.26703	5.38202	6.12501	2.02578e-06	0.000489881	5.02987
TMEM151A	-1.44624	2.64176	-6.11918	2.05577e-06	0.000489881	5.01597
VASH1	1.01566	4.68508	6.09422	2.18942e-06	0.000510135	4.95644
IL18BP	1.1298	3.99269	6.07686	2.28753e-06	0.000515421	4.915
NBPF19	2.00611	6.1716	6.07292	2.31042e-06	0.000515421	4.90558
NET1	-1.45449	3.80959	-6.02605	2.60116e-06	0.000568191	4.7935
B2M	1.24817	6.02704	5.97626	2.95084e-06	0.000623514	4.6742
LINC00982	-0.799471	3.75923	-5.97326	2.97336e-06	0.000623514	4.66701
STXBP6	-1.07998	3.491	-5.96082	3.06867e-06	0.000630881	4.63716
CREBZF	0.738256	5.52107	5.93203	3.30136e-06	0.000665669	4.56801
LARP6	-1.1357	3.83706	-5.92314	3.37676e-06	0.000668025	4.54664
NUAK1	-1.93077	4.78179	-5.9034	3.55049e-06	0.000689386	4.49917
SEC14L5	-1.73464	3.14519	-5.89161	3.65855e-06	0.000691762	4.4708
LINC01347	0.861806	3.92778	5.87833	3.78423e-06	0.000691762	4.43883
GBP2	2.22269	3.85465	5.87644	3.80249e-06	0.000691762	4.43427
MAP3K9	-1.10712	3.00272	-5.86897	3.87551e-06	0.000691762	4.41627
CKLF	0.606334	3.51988	5.86724	3.8926e-06	0.000691762	4.4121
SETDB1	0.754653	4.92053	5.8322	4.25592e-06	0.000743722	4.32764
FAM76B	0.665951	3.33751	5.81276	4.47218e-06	0.000768702	4.28071
NBPF1	1.14129	4.59188	5.76065	5.10843e-06	0.000863901	4.15477
DDX55	0.840765	4.16279	5.74799	5.27631e-06	0.000878128	4.12415
CHTOP	0.752469	5.3831	5.72085	5.65546e-06	0.000918172	4.05843
CHD1L	0.785155	5.21886	5.71833	5.69206e-06	0.000918172	4.05232
EMX2OS	-0.955068	2.12609	-5.69807	5.99491e-06	0.000952373	4.00322
MIR137	-0.615287	1.84562	-5.68596	6.18377e-06	0.000967714	3.97384
OPALIN	-3.13639	3.65623	-5.67545	6.35246e-06	0.000979493	3.94835
ENKUR	1.52601	3.96644	5.66184	6.57779e-06	0.000980039	3.91533
SNORD115-10	-3.22507	2.38191	-5.65939	6.6193e-06	0.000980039	3.90937
LOC105371672	-0.87621	2.07628	-5.6493	6.79259e-06	0.000980039	3.88488
ZNF691	0.717982	2.61337	5.64816	6.81264e-06	0.000980039	3.88209
SERPINA3	2.07477	4.2107	5.64754	6.82335e-06	0.000980039	3.8806
IRF9	1.1156	5.39848	5.63167	7.10674e-06	0.00100196	3.84205
TAS2R31	1.20718	3.08102	5.62838	7.1671e-06	0.00100196	3.83404
NBPF12	1.10306	5.36031	5.61148	7.4846e-06	0.00102255	3.79297
LINC00999	1.02809	2.07228	5.6056	7.5985e-06	0.00102255	3.77866
NBPF11	0.838648	8.01622	5.6033	7.64346e-06	0.00102255	3.77307
NBPF26	1.33224	6.73146	5.6002	7.70448e-06	0.00102255	3.76554
TRMT13	0.703712	3.42452	5.58231	8.06674e-06	0.00104708	3.722
MIIP	0.61713	3.2309	5.57939	8.12736e-06	0.00104708	3.71491
GLS2	-1.52496	3.12793	-5.57557	8.20754e-06	0.00104708	3.7056
LOC102724834	-1.38695	1.58884	-5.57041	8.31709e-06	0.00104708	3.69304
RBM8A	0.644462	4.83696	5.56708	8.38863e-06	0.00104708	3.68492
IGANRP	1.98362	4.03831	5.54824	8.80475e-06	0.00108226	3.63904
TEP1	1.13428	4.36466	5.54506	8.87692e-06	0.00108226	3.63131
KIAA1804	-0.856343	2.49686	-5.52683	9.30318e-06	0.00108872	3.58686
GABRG3	-1.28343	2.03647	-5.52555	9.33373e-06	0.00108872	3.58375
LINC01355	1.44354	5.40297	5.52094	9.44508e-06	0.00108872	3.57251
SNORD115-38	-2.73933	2.6075	-5.51877	9.49794e-06	0.00108872	3.56723
AKAP13	1.22434	5.14073	5.51857	9.50297e-06	0.00108872	3.56672
MIR770	-1.95522	3.69374	-5.51653	9.55292e-06	0.00108872	3.56176
PLCH2	-1.13484	3.13385	-5.50656	9.80122e-06	0.00110501	3.53744
SLC35F3	-1.22201	3.42549	-5.48858	1.02656e-05	0.00114505	3.49356
BUD13	0.724651	3.67852	5.45964	1.10601e-05	0.00122068	3.42291
TRHDE	-2.18463	2.46171	-5.43877	1.16714e-05	0.00127473	3.37191
TMEM218	0.796888	2.48282	5.43063	1.1919e-05	0.00128836	3.35201
SPTSSA	0.756867	6.06999	5.42226	1.21789e-05	0.00129986	3.33156
MIR3916	1.31223	4.63855	5.41704	1.23442e-05	0.00129986	3.31879
CEP170B	-1.19325	4.36915	-5.41537	1.23974e-05	0.00129986	3.31471
DDX59	0.652169	3.09033	5.38383	1.34486e-05	0.00139445	3.23756
ATM	0.799067	5.1767	5.38019	1.35756e-05	0.00139445	3.22865
CMTM3	1.59298	4.43316	5.37602	1.37227e-05	0.00139445	3.21843
HIST2H2BE	1.16248	4.83302	5.37296	1.38315e-05	0.00139445	3.21094
BLM	1.59628	3.80394	5.36567	1.40942e-05	0.00140741	3.1931
IVNS1ABP	0.875474	6.05793	5.35494	1.44905e-05	0.00143333	3.16682
MS4A7	1.78969	4.25328	5.34757	1.47688e-05	0.00143475	3.14878
TFCP2	0.704381	5.88233	5.34627	1.48186e-05	0.00143475	3.14559
DLGAP3	-1.44091	3.00803	-5.34375	1.49154e-05	0.00143475	3.13942
RBM15	0.988993	4.09524	5.33878	1.51083e-05	0.0014401	3.12723
GON4L	0.58657	4.15865	5.33088	1.54197e-05	0.00145365	3.10789
IFT81	1.09744	4.01156	5.32342	1.57203e-05	0.00145365	3.08959
PRTG	1.04791	3.44609	5.32221	1.57696e-05	0.00145365	3.08662
SP1	0.91713	6.281	5.31999	1.58601e-05	0.00145365	3.08119
KIF5B	-0.933459	7.92117	-5.31491	1.60701e-05	0.00145365	3.06873
ARHGEF40	1.18885	4.50271	5.31461	1.60823e-05	0.00145365	3.068
NIPAL3	-1.35195	4.26246	-5.3091	1.6313e-05	0.0014619	3.0545
TRHDE-AS1	-0.669758	1.8998	-5.30336	1.65572e-05	0.00147121	3.04041
SNORD114-26	-2.1644	3.88732	-5.29986	1.67078e-05	0.00147212	3.03183
CABP1	-2.52859	3.06071	-5.29131	1.70812e-05	0.0014736	3.01087
UNC13C	-3.40156	3.23549	-5.28892	1.71873e-05	0.0014736	3.005
RGS4	-2.86747	3.33994	-5.28812	1.72226e-05	0.0014736	3.00305
PSMA3-AS1	0.799429	4.47184	5.28601	1.73171e-05	0.0014736	2.99787
ZFAND6	0.711226	3.88933	5.27747	1.77042e-05	0.0014736	2.97691
METTL3	1.0204	5.0176	5.27742	1.77061e-05	0.0014736	2.97681
YBX3	1.21528	3.75562	5.27737	1.77085e-05	0.0014736	2.97668
TRIT1	0.684421	3.95155	5.26002	1.85221e-05	0.00152916	2.93409
EMG1	0.586294	2.92263	5.24204	1.94043e-05	0.00158011	2.88997
MAP1A	-1.66592	5.9831	-5.2382	1.95983e-05	0.00158011	2.88054
GABPB1-AS1	1.02574	3.91048	5.2358	1.97205e-05	0.00158011	2.87465
EXOSC10	0.568364	7.12272	5.23538	1.97419e-05	0.00158011	2.87362
CHST11	1.36362	5.10105	5.22722	2.01635e-05	0.00160162	2.85358
CCS	0.646381	4.18292	5.2149	2.08176e-05	0.00164034	2.82331
SNORD115-35	-0.717034	1.09255	-5.2122	2.09639e-05	0.00164034	2.81668
NBPF20	0.855416	8.2633	5.19815	2.17411e-05	0.00167591	2.78216
KCNH3	-1.92155	4.0297	-5.19561	2.18848e-05	0.00167591	2.77591
CCDC18-AS1	1.11663	4.07899	5.19298	2.20346e-05	0.00167591	2.76945
PKN2	0.616675	6.15579	5.19257	2.20578e-05	0.00167591	2.76845
NPFF	0.705398	3.63031	5.17596	2.30284e-05	0.00172917	2.72762
ZCCHC8	0.844494	3.65852	5.17495	2.30885e-05	0.00172917	2.72515
TMEM132D	-1.34613	2.59537	-5.17141	2.33016e-05	0.00173275	2.71643
IDI1	-0.789057	3.94012	-5.16819	2.34966e-05	0.00173431	2.70853
KLHL25	0.648448	4.17684	5.16528	2.36749e-05	0.00173431	2.70137
SH3GL3	-2.2277	3.31348	-5.16206	2.38736e-05	0.00173431	2.69344
CD163	3.14093	4.42644	5.16027	2.39842e-05	0.00173431	2.68906
DNALI1	1.55937	4.79505	5.15423	2.4363e-05	0.00174125	2.6742
RASGRF1	-2.10302	3.57661	-5.15345	2.44123e-05	0.00174125	2.67228
SNORD109B	-1.92555	4.65097	-5.14146	2.51838e-05	0.00177666	2.64278
RCBTB2	0.739771	3.51976	5.14048	2.52478e-05	0.00177666	2.64038
KNTC1	1.64655	4.22808	5.13371	2.56948e-05	0.00179607	2.62374
BTBD10	-0.852352	4.33151	-5.12004	2.66232e-05	0.00184863	2.59009
SNORA79	1.1967	3.26509	5.11649	2.68696e-05	0.00185347	2.58135
MDM1	0.705699	2.57519	5.10903	2.73945e-05	0.0018679	2.56301
DUSP12	0.592482	3.84904	5.10846	2.74351e-05	0.0018679	2.5616
ASAP3	1.06518	4.45717	5.09987	2.80537e-05	0.0018977	2.54046
CDC73	0.564536	6.52565	5.09413	2.84746e-05	0.00190818	2.52634
TCTN1	0.976235	4.27692	5.08929	2.8835e-05	0.00190818	2.51442
SELENBP1	-1.16578	3.10512	-5.08925	2.88378e-05	0.00190818	2.51433
SRSF4	0.720546	5.90207	5.08793	2.89366e-05	0.00190818	2.51108
LOC100288069	1.09428	7.33588	5.08233	2.93611e-05	0.00192407	2.49728
ADARB2	-0.974878	3.3869	-5.07686	2.97805e-05	0.0019309	2.48383
PLEKHM2	-1.01709	7.17254	-5.07618	2.98337e-05	0.0019309	2.48214
ZBTB1	0.577267	3.23714	5.06739	3.05225e-05	0.00196336	2.4605
OPTN	-1.32393	4.8063	-5.05185	3.17793e-05	0.00201661	2.42224
SCYL3	0.511943	3.81193	5.05063	3.18801e-05	0.00201661	2.41924
CCDC77	0.473457	2.70598	5.05006	3.19273e-05	0.00201661	2.41783
FUBP1	0.795475	6.49312	5.04219	3.25865e-05	0.0020423	2.39846
EP400NL	0.658104	3.2039	5.03721	3.30113e-05	0.0020423	2.38618
OR8H3	-0.586996	2.57491	-5.03518	3.3186e-05	0.0020423	2.38117
ATP8A2	-2.59357	3.24576	-5.03382	3.33035e-05	0.0020423	2.37782
PLEKHG5	-0.895637	3.20121	-5.03377	3.33078e-05	0.0020423	2.3777
SRGAP1	1.45235	5.74101	5.02659	3.39347e-05	0.00204665	2.36002
OAS1	1.48756	3.6194	5.02504	3.40719e-05	0.00204665	2.3562
AK5	-3.16154	4.26669	-5.02428	3.41392e-05	0.00204665	2.35433
LOC105369678	-0.261679	1.56431	-5.0223	3.4315e-05	0.00204665	2.34946
RPA2	0.569748	4.29647	5.01993	3.45274e-05	0.00204665	2.34361
SNORD115-3	-1.34598	1.78361	-5.01884	3.46256e-05	0.00204665	2.34092
KIAA1551	0.475295	3.8001	5.01634	3.48507e-05	0.00204665	2.33477
NIPA1	-1.01925	4.53011	-5.01435	3.50315e-05	0.00204665	2.32987
PVRL1	-0.650163	2.08617	-5.01321	3.51355e-05	0.00204665	2.32706
SOX6	1.45715	3.84062	5.00476	3.59158e-05	0.00208053	2.30623
RNLS	-0.729538	2.38047	-4.99929	3.64296e-05	0.00209871	2.29277
ANAPC15	-0.630861	3.18881	-4.99017	3.73036e-05	0.00212571	2.27029
IGSF8	-0.987777	3.78619	-4.98966	3.73533e-05	0.00212571	2.26903
DDN	-2.49884	3.10951	-4.98809	3.75065e-05	0.00212571	2.26515
HPSE2	-1.61204	2.38082	-4.97779	3.85239e-05	0.00215165	2.23978
C11orf57	0.581695	4.27586	4.97409	3.88967e-05	0.00215165	2.23065
GPR65	1.52253	3.13285	4.9735	3.89565e-05	0.00215165	2.22919
PRKD1	1.06455	4.03768	4.97098	3.92128e-05	0.00215165	2.22297
ZNF26	0.849358	3.53104	4.96936	3.93781e-05	0.00215165	2.21899
CBFB	1.04866	6.78627	4.96935	3.93784e-05	0.00215165	2.21898
DUSP8	-1.31296	3.65828	-4.96914	3.94007e-05	0.00215165	2.21844
CHD5	-2.57199	3.56034	-4.96241	4.00962e-05	0.00217	2.20185
NASP	0.960987	5.70437	4.96189	4.01506e-05	0.00217	2.20057
NOVA1	1.9012	4.97254	4.95968	4.03812e-05	0.00217126	2.19514
SNORD115-32	-2.32324	2.34664	-4.94978	4.14348e-05	0.00221655	2.17072
LOC101927871	-0.538418	1.43449	-4.94749	4.16819e-05	0.00221845	2.16509
GTF2IP20	1.13996	4.77874	4.94286	4.21876e-05	0.00223403	2.15366
PFKFB3	1.13711	6.02289	4.93694	4.28422e-05	0.00225729	2.13906
GRIK3	1.8554	5.96279	4.93163	4.34382e-05	0.00227725	2.12596
KIAA0907	0.608254	4.47246	4.92511	4.41809e-05	0.00230011	2.1099
LPGAT1	-0.966974	5.22868	-4.92345	4.43723e-05	0.00230011	2.1058
PRPF3	0.882399	5.38922	4.92027	4.47409e-05	0.00230011	2.09796
ABCD4	0.807713	4.08053	4.92017	4.47519e-05	0.00230011	2.09772
LOC100134822	1.04061	7.63116	4.90861	4.61181e-05	0.00235132	2.06922
LOC105370006	-0.476659	1.84521	-4.90772	4.6226e-05	0.00235132	2.067
CEP83	1.14248	3.56177	4.90531	4.65162e-05	0.00235132	2.06107
RAD52	0.574387	3.65098	4.90425	4.66452e-05	0.00235132	2.05845
LOC284561	-0.362597	1.62152	-4.90188	4.69336e-05	0.00235454	2.05261
NPL	1.21928	4.8152	4.89688	4.75482e-05	0.00235929	2.04028
SNORD115-21	-1.79716	1.80865	-4.89659	4.75833e-05	0.00235929	2.03958
CHGA	-2.00312	3.14472	-4.89563	4.77034e-05	0.00235929	2.03719
MIR376B	-0.72765	1.40226	-4.8916	4.82051e-05	0.00237291	2.02727
FAM81A	-0.921934	2.66692	-4.88933	4.84911e-05	0.00237335	2.02166
LOC102724265	-0.352869	1.73009	-4.88794	4.86667e-05	0.00237335	2.01824
LOC100128253	-0.616855	1.92265	-4.88163	4.94728e-05	0.00240149	2.00267
ZC3H11A	0.555378	7.23577	4.87547	5.0272e-05	0.00242904	1.98748
CTSS	1.66845	4.79512	4.86984	5.10143e-05	0.0024536	1.97359
PATL1	0.660467	7.19136	4.86199	5.2067e-05	0.00249279	1.95423
GJB6	-1.53403	2.8115	-4.85965	5.23854e-05	0.00249664	1.94845
AK2	0.597803	6.36013	4.85532	5.29795e-05	0.00251353	1.93776
DHCR24	-2.07421	6.12398	-4.8442	5.45347e-05	0.00256842	1.91034
RRNAD1	0.517448	3.1733	4.84356	5.46264e-05	0.00256842	1.90875
RIMS3	-1.8847	4.23933	-4.84157	5.49087e-05	0.00257017	1.90387
ABCG4	-0.759869	3.16885	-4.8363	5.56678e-05	0.00259412	1.89086
TNNT2	-0.772803	2.30357	-4.83179	5.63247e-05	0.00261312	1.87974
TYRO3	-0.926055	3.1997	-4.82969	5.66347e-05	0.00261593	1.87454
MTUS2	-1.20379	2.51268	-4.82217	5.77535e-05	0.0026559	1.856
LOC283731	-0.447198	2.12875	-4.81664	5.85913e-05	0.00267851	1.84235
RAB40C	-0.635474	3.56794	-4.81556	5.87561e-05	0.00267851	1.83969
NID1	1.81833	5.61388	4.81183	5.93289e-05	0.00269292	1.8305
CCNL2	1.18714	5.61874	4.80641	6.01721e-05	0.00271164	1.81713
S100A1	-0.904567	2.69821	-4.80586	6.02587e-05	0.00271164	1.81576
SERTAD4	-0.653915	2.05162	-4.80279	6.07425e-05	0.00272173	1.80819
CTDSP2	0.66275	5.31326	4.79842	6.14375e-05	0.00274116	1.79741
HIST2H2BA	1.28111	5.91369	4.79226	6.24316e-05	0.00277371	1.7822
ALOX5	1.58942	3.55459	4.78635	6.33995e-05	0.00279203	1.76762
GABARAPL3	-0.46662	1.92719	-4.78556	6.35305e-05	0.00279203	1.76566
LOC105371309	-0.26879	1.12086	-4.784	6.37878e-05	0.00279203	1.76183
SH2D5	-0.417066	2.47776	-4.78327	6.39092e-05	0.00279203	1.76003
LOC101929560	0.934721	3.70781	4.78077	6.43275e-05	0.00279865	1.75385
ARRB1	-1.41835	3.98726	-4.77541	6.52312e-05	0.00282624	1.74063
TCF12	0.978175	6.26412	4.77024	6.61154e-05	0.00284267	1.72788
SNORD115-40	-2.19414	2.16029	-4.76852	6.64127e-05	0.00284267	1.72363
NOTCH2NL	1.25341	7.06574	4.76845	6.64239e-05	0.00284267	1.72347
WDR90	0.740272	3.79483	4.75202	6.93278e-05	0.00294587	1.68293
NDFIP2	-1.15758	4.9288	-4.75164	6.93971e-05	0.00294587	1.68198
HNRNPA1	1.12486	5.49167	4.73548	7.23785e-05	0.00305547	1.64213
HIST2H2BC	1.63801	5.10123	4.73451	7.2562e-05	0.00305547	1.63973
SYNE2	1.42723	4.87302	4.73239	7.29641e-05	0.00306011	1.6345
C1orf131	0.653539	2.53455	4.72563	7.42591e-05	0.00309142	1.61783
TARS2	0.457969	4.3852	4.72542	7.43002e-05	0.00309142	1.61731
CAMK1D	-1.32748	5.639	-4.72275	7.48195e-05	0.00309752	1.61071
TPRG1L	-1.55787	4.29845	-4.72163	7.50376e-05	0.00309752	1.60795
LOC100287944	-0.256004	1.49232	-4.7176	7.58303e-05	0.00311796	1.598
ALG6	1.41759	3.63517	4.7111	7.71246e-05	0.00312915	1.58197
TPR	0.615074	6.64109	4.7108	7.7184e-05	0.00312915	1.58124
LOC105376360	-0.617597	2.73958	-4.71025	7.72953e-05	0.00312915	1.57988
LOC105379592	-0.58666	1.72677	-4.71024	7.72962e-05	0.00312915	1.57986
POMT2	0.620447	4.40101	4.70334	7.86982e-05	0.00317366	1.56284
PSD	-1.17277	3.4768	-4.69107	8.12534e-05	0.0032588	1.53258
CACNB3	-0.841414	3.35672	-4.69023	8.14313e-05	0.0032588	1.5305
PRMT8	-1.34722	2.55673	-4.68781	8.19465e-05	0.00326695	1.52453
RBM4B	0.70368	4.03479	4.6855	8.24413e-05	0.00327423	1.51883
C1R	1.66315	2.98645	4.67741	8.41961e-05	0.00333131	1.49888
SYNDIG1L	-0.49909	2.29841	-4.67576	8.45598e-05	0.00333312	1.4948
MBNL2	-1.06337	7.34461	-4.66979	8.58845e-05	0.00337266	1.48008
MDM4	0.770606	6.02192	4.66418	8.71489e-05	0.00340954	1.46624
ZEB1	0.847332	5.8233	4.66126	8.78145e-05	0.00342281	1.45903
ACAD10	0.538936	3.46156	4.65633	8.89499e-05	0.00344184	1.44687
BTG1	0.777623	3.03	4.65628	8.89593e-05	0.00344184	1.44677
IFI44L	1.99434	4.37564	4.6479	9.0924e-05	0.00350492	1.42608
KIAA1549L	-1.79512	4.51138	-4.64525	9.15534e-05	0.00351168	1.41955
KLHDC8A	2.76964	4.87973	4.64273	9.21567e-05	0.00351168	1.41333
WDR37	-0.807219	5.32974	-4.64117	9.2531e-05	0.00351168	1.40949
REM2	-0.397099	1.83823	-4.63922	9.30033e-05	0.00351168	1.40467
TPBGL	-0.641168	2.81863	-4.63671	9.36124e-05	0.00351168	1.39849
LOC105373289	-0.368582	1.77161	-4.63605	9.37719e-05	0.00351168	1.39688
PLA2G4A	1.20121	3.03395	4.63469	9.41054e-05	0.00351168	1.39351
MAML2	1.59164	5.76512	4.63338	9.44272e-05	0.00351168	1.39028
RNF220	-0.645311	4.25891	-4.63171	9.48402e-05	0.00351168	1.38615
KCNC1	-1.09163	2.87899	-4.62921	9.5459e-05	0.00351168	1.37999
WNT10B	-0.568547	2.3872	-4.62885	9.55489e-05	0.00351168	1.3791
SRSF11	0.779878	6.92018	4.62764	9.58494e-05	0.00351168	1.37613
LOC101927760	-0.336168	1.91936	-4.6267	9.60854e-05	0.00351168	1.3738
SRRM4	-1.68067	3.58096	-4.62665	9.60976e-05	0.00351168	1.37368
VANGL2	1.17006	4.26108	4.62655	9.61234e-05	0.00351168	1.37343
STUB1	-0.950433	5.69587	-4.62312	9.69836e-05	0.00353081	1.36499
TAPBPL	0.722875	3.21818	4.6166	9.8645e-05	0.00357887	1.34891
SYT13	-1.44421	3.12932	-4.61222	9.97779e-05	0.00360465	1.3381
KSR2	-1.82119	3.04097	-4.6112	0.000100043	0.00360465	1.33558
RLTPR	-0.434288	2.98764	-4.60898	0.000100623	0.00361313	1.33011
LOC100506411	-0.738398	2.34645	-4.60728	0.00010107	0.00361409	1.32592
MAP10	0.299708	1.50166	4.60625	0.000101339	0.00361409	1.3234
UROS	-0.523939	3.81443	-4.60109	0.000102712	0.00365045	1.31066
SF1	0.60353	6.84514	4.5977	0.000103623	0.00365045	1.3023
KANSL2	0.481573	3.6507	4.59731	0.000103729	0.00365045	1.30133
WLS	1.00338	5.7261	4.59722	0.000103752	0.00365045	1.30113
MIR412	-0.601202	2.67176	-4.59554	0.000104208	0.00365424	1.29697
RBP7	-0.751276	2.29544	-4.59327	0.000104825	0.00366362	1.29139
MNS1	1.11255	4.59312	4.58974	0.000105794	0.0036852	1.28268
CNN3	1.07098	6.75439	4.58671	0.00010663	0.00370203	1.27522
C1S	1.68298	3.66508	4.58143	0.000108107	0.00374075	1.2622
MPP7	-0.862333	2.3151	-4.58018	0.000108458	0.00374075	1.25913
DLEU2	0.871155	2.209	4.56649	0.000112397	0.00384167	1.22537
GABRD	-1.58673	3.2545	-4.5658	0.000112599	0.00384167	1.22366
FUS	0.571816	6.22848	4.5617	0.000113807	0.00384167	1.21356
LOC101927692	-0.578073	2.45897	-4.56139	0.000113899	0.00384167	1.2128
LOC102606465	0.614476	2.5761	4.56052	0.000114156	0.00384167	1.21067
IQSEC3	-1.22168	3.16925	-4.55987	0.000114351	0.00384167	1.20905
PRKCZ	-0.934817	2.68711	-4.55964	0.000114419	0.00384167	1.20849
SNORD114-25	-2.38913	3.84035	-4.55937	0.000114499	0.00384167	1.20783
RNASE2	2.14737	4.6737	4.55875	0.000114682	0.00384167	1.20631
TEX9	1.01328	2.77133	4.55565	0.000115614	0.00386022	1.19865
PRRX1	1.21171	4.00824	4.55432	0.000116013	0.00386022	1.1954
ACBD7	-2.06569	3.1726	-4.55324	0.00011634	0.00386022	1.19273
NEGR1	-2.15452	4.18834	-4.5494	0.000117511	0.00388675	1.18325
MIR2682	-0.631024	1.72963	-4.54051	0.00012026	0.00396518	1.16137
DISC1-IT1	0.967497	2.39561	4.53842	0.000120918	0.00397439	1.1562
RYR2	-2.816	3.19297	-4.53315	0.000122589	0.00401669	1.14322
SNORD115-8	-1.14547	1.52836	-4.52284	0.000125921	0.00411286	1.11784
STK33	1.52415	4.62518	4.51828	0.000127426	0.00411286	1.1066
FCER1G	1.8541	4.82656	4.51774	0.000127606	0.00411286	1.10526
MRPL11	0.452597	3.5317	4.51746	0.000127698	0.00411286	1.10458
FAM131C	-0.405562	2.52429	-4.51642	0.000128044	0.00411286	1.10202
SH3PXD2A	-0.856087	3.53169	-4.51574	0.000128272	0.00411286	1.10034
S100PBP	0.773213	3.42824	4.51452	0.000128681	0.00411286	1.09733
NACA	0.777715	3.61408	4.51426	0.000128765	0.00411286	1.0967
WSB2	-0.991025	7.01541	-4.51318	0.00012913	0.00411286	1.09403
LOC105370608	-0.24713	1.3307	-4.51224	0.000129446	0.00411286	1.09172
AAAS	0.524037	4.72525	4.50853	0.000130701	0.00413321	1.08259
TAF1A	0.447251	2.02593	4.50802	0.000130875	0.00413321	1.08133
FNBP4	0.699894	6.12371	4.50584	0.00013162	0.00414426	1.07596
AGO4	0.498272	4.90559	4.50345	0.00013244	0.00414866	1.07008
LPXN	0.723392	3.82609	4.50313	0.000132551	0.00414866	1.06929
ABCB9	-0.446932	3.53237	-4.49942	0.00013384	0.00417651	1.06014
LOC105370990	-0.276103	1.44287	-4.48876	0.000137603	0.00428119	1.03391
SNORD115-15	-1.71591	2.03695	-4.48558	0.000138748	0.00430406	1.02606
GREM2	-0.469253	2.76558	-4.48239	0.000139903	0.00432708	1.01822
METRN	0.814984	5.31044	4.47584	0.00014231	0.00438859	1.00208
C10orf82	-0.373181	2.20496	-4.46699	0.000145624	0.00447761	0.980312
INPP5A	-1.11786	4.84386	-4.46481	0.000146452	0.00448991	0.974947
LOC399716	1.1912	2.90147	4.4624	0.000147374	0.00450401	0.969008
LOC105378797	-0.644095	1.74692	-4.46089	0.000147955	0.00450401	0.965292
SLC26A9	-0.285768	1.84558	-4.46025	0.000148201	0.00450401	0.96372
JUN	1.08386	7.42438	4.45065	0.00015195	0.00460461	0.940091
SLC43A3	1.45267	4.42468	4.44561	0.000153956	0.00464332	0.92769
ZNF384	0.509648	6.04414	4.44521	0.000154113	0.00464332	0.926722
RNVU1-20	0.739299	3.35558	4.44379	0.000154687	0.00464725	0.923208
NEURL1	-1.25609	3.84065	-4.43979	0.000156303	0.00467253	0.913379
ANXA7	-0.717694	6.33453	-4.43951	0.000156419	0.00467253	0.912675
CES4A	-2.13746	3.14572	-4.43559	0.000158021	0.00470429	0.903039
RPH3A	-2.2646	4.00214	-4.43472	0.00015838	0.00470429	0.900895
PDPN	1.7184	4.70082	4.43293	0.000159118	0.00471285	0.896502
SCAND2P	0.833696	4.60127	4.43158	0.000159678	0.00471611	0.893179
DERA	0.474718	3.3053	4.42726	0.000161484	0.00475606	0.882544
AGTRAP	0.786056	3.70236	4.42369	0.00016299	0.00478697	0.873766
ENTPD1	0.861019	3.65569	4.42164	0.000163859	0.00478877	0.868738
HDGFRP3	-0.823622	5.89302	-4.42087	0.000164187	0.00478877	0.866846
MICU1	-0.801245	5.03659	-4.42032	0.000164421	0.00478877	0.865497
CAPN5	0.978088	5.80465	4.41821	0.000165329	0.00478895	0.860294
CALML4	0.471329	2.34429	4.41818	0.000165341	0.00478895	0.860224
GLB1L3	-0.761224	1.95222	-4.41284	0.000167652	0.00484252	0.847097
STAC3	0.507916	2.6547	4.41136	0.000168299	0.00484783	0.84346
RCC2	1.07209	7.31019	4.40428	0.000171429	0.00490893	0.826039
KCNMA1	-1.47768	4.80813	-4.40158	0.000172637	0.00490893	0.819397
HTR3B	-0.873198	1.91884	-4.40107	0.000172865	0.00490893	0.81815
PRKCQ	-0.726017	2.00665	-4.40003	0.000173335	0.00490893	0.815586
IFI16	1.44601	6.72786	4.39922	0.000173699	0.00490893	0.813601
WDR73	0.639789	2.98198	4.39875	0.000173912	0.00490893	0.812444
SLC16A1-AS1	0.620851	3.67008	4.39808	0.000174212	0.00490893	0.810814
MS4A14	1.00617	2.03139	4.39756	0.00017445	0.00490893	0.809521
NCKAP1L	1.69968	3.69614	4.39715	0.000174634	0.00490893	0.808527
DYRK4	0.376307	2.05388	4.39506	0.000175587	0.00492253	0.803381
ANP32A	0.549647	3.55231	4.39212	0.000176934	0.00494707	0.796157
SPRYD3	-1.19701	5.04737	-4.38788	0.000178896	0.00498692	0.785728
NRGN	-3.18468	4.7121	-4.38612	0.000179716	0.00498692	0.781407
C11orf87	-2.07307	3.61396	-4.38597	0.000179786	0.00498692	0.78104
TMED5	0.681991	5.97055	4.38479	0.00018034	0.00498909	0.778132
EXOSC8	0.834546	3.17196	4.37425	0.000185349	0.00507683	0.752235
CACNG3	-2.95205	4.05101	-4.37361	0.000185657	0.00507683	0.750669
MIR410	-0.274707	1.27819	-4.37313	0.000185888	0.00507683	0.749491
LOC101930023	1.21169	2.41382	4.37294	0.000185979	0.00507683	0.74903
HSPA12A	-1.07546	5.15904	-4.37225	0.000186316	0.00507683	0.74732
CAMKK2	-1.29657	5.36952	-4.37204	0.000186417	0.00507683	0.746806
RBP4	-1.57686	2.99271	-4.36977	0.000187518	0.00508818	0.741242
TSPAN19	-0.240823	0.997958	-4.36919	0.000187804	0.00508818	0.739799
CHRM4	-0.839107	3.13	-4.368	0.000188384	0.00509075	0.736883
C1orf64	-0.504375	2.32423	-4.36358	0.00019056	0.00513629	0.726032
NEMP1	1.25086	4.35775	4.35903	0.000192827	0.0051743	0.714853
CARNS1	-1.27216	4.18167	-4.35877	0.000192957	0.0051743	0.714218
PRMT3	0.819972	3.52014	4.35389	0.000195422	0.00522704	0.70222
SLC6A17	-2.60156	4.36905	-4.34724	0.000198826	0.00527882	0.685902
PTF1A	-0.286298	1.92969	-4.34681	0.00019905	0.00527882	0.684839
TCEANC2	0.441534	3.07638	4.34678	0.000199065	0.00527882	0.684767
TRIM66	1.23106	3.82355	4.34619	0.000199372	0.00527882	0.683312
CD55	-1.03945	3.95907	-4.34478	0.000200102	0.00528482	0.679856
ITGAL	1.1294	3.12089	4.34096	0.0002021	0.0053225	0.670467
OGDHL	-1.5549	3.7843	-4.34011	0.000202544	0.0053225	0.668394
PIP4K2A	-1.58361	5.96723	-4.33846	0.000203414	0.005332	0.664343
C1orf162	1.35622	3.90858	4.3368	0.000204293	0.00534168	0.66027
C1QA	1.30758	2.46944	4.3297	0.0002081	0.00542768	0.642826
LOC100506731	-0.749121	1.70712	-4.32589	0.000210167	0.00546798	0.633489
CHD4	0.555669	6.77201	4.32329	0.000211594	0.00549149	0.627095
CNNM2	-0.663083	3.80778	-4.32162	0.000212512	0.0055017	0.623005
SNHG12	1.02588	3.8952	4.31894	0.000213999	0.00552185	0.616416
SNORD114-21	-1.90034	5.2571	-4.31832	0.000214344	0.00552185	0.614897
MUC1	1.41349	3.95311	4.31668	0.000215258	0.00553182	0.610875
DDAH1	-0.934919	4.10397	-4.31212	0.00021782	0.00557262	0.5997
HRNR	-0.285163	1.68279	-4.31196	0.000217909	0.00557262	0.599314
DHCR7	-0.780949	4.97429	-4.30578	0.000221436	0.00564905	0.584145
POLE	0.647149	3.34783	4.30348	0.000222763	0.0056691	0.578503
EXTL1	-1.35671	2.85888	-4.29854	0.000225642	0.00572846	0.566374
ASPHD1	-1.01313	3.30825	-4.29654	0.000226814	0.0057443	0.561481
THSD4	-0.779099	2.83034	-4.29342	0.000228658	0.00577706	0.553831
DDX24	-0.714921	6.59621	-4.28933	0.000231099	0.00582469	0.543803
ANAPC5	0.393636	5.69056	4.28654	0.000232782	0.00585305	0.536948
MYBPC1	-0.75737	2.00852	-4.27958	0.000237023	0.00593032	0.519897
CDC42EP2	-0.525692	3.2565	-4.27958	0.000237026	0.00593032	0.519888
CCP110	-1.15785	6.11471	-4.27872	0.000237552	0.00593032	0.517793
OCA2	-0.810764	2.2861	-4.27675	0.000238769	0.00594653	0.512969
EPHX1	-0.701932	5.54605	-4.27268	0.000241307	0.00599551	0.502982
TTBK2	-0.982796	5.62847	-4.27066	0.000242578	0.00601284	0.498022
GABRA5	-2.08146	3.34134	-4.269	0.00024362	0.00602443	0.493974
SLC15A3	0.644702	3.42326	4.26613	0.000245445	0.00605526	0.486929
GBP1	1.69679	3.61571	4.26433	0.000246596	0.00606938	0.482512
IPO13	-0.696358	5.02927	-4.2613	0.00024854	0.00610291	0.475095
GNG3	-2.7966	5.69748	-4.2594	0.000249766	0.00611869	0.470449
PRB1	-1.244	4.11556	-4.2559	0.000252044	0.0061601	0.461877
SLCO1A2	-1.56684	3.5771	-4.25476	0.000252794	0.00616406	0.459073
LOC101926964	1.92841	4.08545	4.24561	0.000258865	0.00628705	0.436666
CAMK2G	-1.32609	4.77736	-4.24476	0.000259438	0.00628705	0.434582
ALOX5AP	1.57119	4.64787	4.24446	0.000259637	0.00628705	0.433857
LINC00507	-1.66853	2.07747	-4.24221	0.000261161	0.00628963	0.428331
LOC102723350	-0.712635	2.10581	-4.24134	0.000261748	0.00628963	0.426212
LOC100506282	0.716524	3.77946	4.24127	0.000261794	0.00628963	0.426047
FCGR2A	0.672612	2.17246	4.24076	0.000262143	0.00628963	0.424789
IL18	1.20057	3.08068	4.23503	0.00026607	0.00636927	0.410753
FAM216A	-0.641675	2.76018	-4.2329	0.000267545	0.0063791	0.405535
LOC105378334	-0.304735	1.16311	-4.23268	0.000267697	0.0063791	0.404998
METTL21C	-0.269024	1.63013	-4.22976	0.000269729	0.00641294	0.397861
ING1	0.457238	2.93345	4.22875	0.000270436	0.0064152	0.39539
CCDC186	-0.729974	5.15397	-4.22226	0.000275027	0.00650939	0.379501
PWWP2B	-0.740068	2.85146	-4.21816	0.000277964	0.00656408	0.369476
SCN2B	-1.98061	3.28935	-4.21275	0.000281894	0.00664192	0.356227
CUTC	0.409189	4.03248	4.21138	0.000282893	0.00665053	0.352886
BICD1	0.968797	5.67111	4.20672	0.00028633	0.00671527	0.341491
OAS3	1.01545	3.61511	4.20592	0.000286928	0.00671527	0.339523
FMN1	-1.04043	3.12208	-4.20443	0.000288034	0.00672609	0.335893
ATE1	-0.642523	4.80439	-4.20337	0.00028883	0.00672609	0.333289
KIF1BP	-0.959904	5.63165	-4.20272	0.000289315	0.00672609	0.331706
RFC5	0.640355	4.28059	4.19082	0.000298376	0.0069214	0.302607
PYGL	1.66124	4.35549	4.18863	0.000300075	0.00693394	0.297251
PTPRR	-1.18969	2.09966	-4.18771	0.000300793	0.00693394	0.294996
SYT9	-0.783408	2.28878	-4.18757	0.000300901	0.00693394	0.294658
MIR4675	-0.787899	2.46569	-4.18452	0.00030329	0.00697367	0.287196
LOC105378792	-0.316773	1.3195	-4.18148	0.000305683	0.00701331	0.279782
CRADD	0.750537	3.29507	4.17635	0.000309774	0.00709165	0.267242
EMP1	2.14652	5.16171	4.17422	0.000311489	0.00711022	0.262032
GREM1	-2.22529	3.82643	-4.17366	0.000311941	0.00711022	0.260665
SCARNA9	1.00422	7.43236	4.17136	0.000313805	0.0071372	0.255043
SECISBP2L	-0.927383	6.74214	-4.16975	0.000315115	0.00714496	0.251115
HECTD2-AS1	-0.431421	2.00176	-4.16927	0.000315509	0.00714496	0.249935
METTL17	0.542064	3.72051	4.16753	0.000316936	0.0071618	0.245679
MIS18BP1	0.592317	3.07262	4.16124	0.00032214	0.00726373	0.230319
KDM5A	0.451977	5.35442	4.15938	0.000323694	0.00728312	0.225778
SH2D1B	-0.322289	1.57438	-4.15854	0.000324401	0.0072834	0.223721
MBD6	0.78926	3.84824	4.15654	0.000326079	0.00728674	0.218856
VPS26A	-0.533893	4.70683	-4.15566	0.000326827	0.00728674	0.216696
CNOT2	0.598559	4.49489	4.15562	0.000326857	0.00728674	0.216607
LOC105371031	1.11071	3.17622	4.15506	0.00032733	0.00728674	0.215244
KCTD12	1.33709	5.0508	4.15363	0.000328552	0.00729844	0.211731
CLEC2B	1.00825	2.75173	4.14969	0.000331917	0.00735761	0.20212
LOC105376367	0.252292	1.82801	4.14683	0.000334382	0.00739661	0.195144
CRAMP1	0.575468	4.87711	4.14176	0.000338804	0.00747865	0.182754
ADAMTS8	-0.698975	3.07458	-4.13169	0.000347743	0.00764268	0.158199
HPCAL4	-1.57352	3.6421	-4.13151	0.000347909	0.00764268	0.157748
SYT7	-1.96135	3.46992	-4.13094	0.000348422	0.00764268	0.15636
CDC42SE1	0.71306	5.40135	4.12837	0.000350743	0.00766497	0.150101
LOC101929076	-0.277427	1.94383	-4.12676	0.00035221	0.00766497	0.146165
PLCB2	1.02141	3.86332	4.12667	0.00035229	0.00766497	0.145952
MAGOHB	0.518793	2.3861	4.12659	0.000352362	0.00766497	0.145759
LBR	0.923617	4.91371	4.1218	0.00035676	0.00774458	0.134063
TRAV36DV7	-0.223279	1.17185	-4.11695	0.00036126	0.00782606	0.122247
FAM65A	-0.688933	4.98355	-4.11124	0.000366631	0.00792603	0.108336
PPA1	-0.75866	4.95764	-4.1103	0.00036753	0.00792912	0.106028
VAMP1	-1.01247	4.69944	-4.10936	0.00036842	0.00793199	0.103749
EMX2	-1.60826	3.55601	-4.10761	0.000370092	0.00794256	0.099479
SNORD114-28	-2.33031	5.85548	-4.10726	0.000370426	0.00794256	0.0986301
SYT1	-2.12432	4.11443	-4.10508	0.000372522	0.0079712	0.0933118
MRE11A	0.478056	3.7026	4.09886	0.000378558	0.00808386	0.0781629
SPTBN2	-1.46762	3.54417	-4.09781	0.000379593	0.0080895	0.0755882
CEND1	-1.614	4.34308	-4.09411	0.000383239	0.00815063	0.0665796
LOC101929473	-0.279631	1.89627	-4.08908	0.000388252	0.00824053	0.0543328
CD63	0.8552	4.81572	4.08616	0.000391197	0.00828626	0.0472127
NMB	0.843896	3.15896	4.07947	0.000398018	0.00839346	0.0309237
C1orf198	-0.990999	3.40691	-4.0789	0.000398601	0.00839346	0.0295458
HNRNPF	0.663028	5.45793	4.07885	0.000398659	0.00839346	0.0294074
SEMA7A	-1.21778	4.62359	-4.07617	0.00040142	0.00843464	0.0229055
TUBA1B	-0.396141	2.54486	-4.07289	0.000404837	0.00848944	0.0149177
LOC101929084	-0.215359	1.45819	-4.06791	0.000410083	0.00854793	0.00278782
LOC100133315	0.77392	3.18928	4.06785	0.000410143	0.00854793	0.00265183
MIR136	-0.381734	1.38774	-4.0673	0.000410725	0.00854793	0.00131607
TESPA1	-2.10444	3.07327	-4.06715	0.000410888	0.00854793	0.000942135
CNNM1	-1.04519	2.47581	-4.06367	0.000414594	0.00859565	-0.00751753
MS4A6A	1.4398	3.12643	4.06346	0.000414821	0.00859565	-0.00803393
ATP10A	-0.756759	4.47343	-4.06235	0.000416011	0.00860331	-0.0107328
BDNF	-0.730912	2.18376	-4.06024	0.000418282	0.00861849	-0.015861
ADAM1A	0.808166	4.25215	4.06015	0.000418389	0.00861849	-0.0161022
DYNC1H1	-0.625923	7.56111	-4.05882	0.000419819	0.00863099	-0.0193162
MYO7A	0.778835	3.69771	4.05743	0.00042133	0.0086451	-0.0227001
HMOX2	-0.514292	3.79057	-4.05232	0.000426925	0.00874279	-0.0351258
LOC399886	-0.295869	2.26365	-4.05019	0.000429284	0.00875932	-0.0403166
TMEM63C	-1.17367	4.1937	-4.04948	0.000430071	0.00875932	-0.042041
GHITM	-1.11194	6.56572	-4.04817	0.000431526	0.00875932	-0.045222
SYT16	-1.11324	2.51852	-4.04811	0.000431594	0.00875932	-0.0453698
TXNIP	1.24768	6.56627	4.04724	0.000432563	0.00875932	-0.0474816
PPIEL	0.714	3.06206	4.04708	0.000432748	0.00875932	-0.047885
ACADSB	-0.981842	4.15017	-4.04633	0.00043358	0.00875932	-0.0496947
SNORD114-16	-1.59208	3.26084	-4.04376	0.000436467	0.00880069	-0.0559454
GAS5-AS1	0.713828	2.40841	4.04187	0.000438605	0.00882681	-0.0605455
USP3	0.694753	4.17213	4.03995	0.000440787	0.00883861	-0.06522
CFL2	-0.786996	5.49669	-4.03936	0.000441454	0.00883861	-0.0666447
KRTCAP2	0.426178	3.71749	4.03913	0.00044172	0.00883861	-0.0672105
SORT1	-0.525195	7.77972	-4.03721	0.000443906	0.00886544	-0.0718602
KCNA1	-1.53833	2.92897	-4.03087	0.000451227	0.00898843	-0.0872637
LOC105376394	-0.257176	1.86994	-4.0304	0.000451779	0.00898843	-0.0884148
PTPN5	-1.6142	3.37692	-4.02513	0.000457958	0.00906631	-0.101205
JAKMIP3	-1.19803	2.58942	-4.02492	0.000458213	0.00906631	-0.101729
FKBP3	-0.464578	4.08399	-4.02308	0.000460387	0.00906631	-0.106186
OR2M5	-0.576766	1.79146	-4.02257	0.000461003	0.00906631	-0.107446
INTS4	0.665146	3.85057	4.02225	0.000461381	0.00906631	-0.108217
MAP7D1	-0.631133	5.37165	-4.02203	0.000461639	0.00906631	-0.108744
DRAM2	0.660582	4.43104	4.02194	0.000461746	0.00906631	-0.108962
TMEM183A	0.438484	3.33354	4.01934	0.000464851	0.00911022	-0.115272
CEP152	0.680708	2.66189	4.01321	0.000472263	0.0092281	-0.130165
OAF	-0.707222	3.83485	-4.01224	0.000473439	0.0092281	-0.132505
ATOH7	-0.330708	1.63351	-4.01219	0.000473507	0.0092281	-0.132641
LOC102724046	-0.288288	1.66639	-4.01016	0.000475993	0.00925935	-0.137571
CCSER2	-0.709613	6.24128	-4.00878	0.000477688	0.0092751	-0.140915
LOC105369881	-0.305729	1.5967	-4.00713	0.000479718	0.00929731	-0.144908
SNORD115-34	-0.521309	1.18358	-4.00191	0.000486223	0.009406	-0.157587
VIM	1.44246	7.25344	4.00119	0.000487124	0.00940607	-0.159329
IGHV2-70	0.675577	2.73387	3.99938	0.00048941	0.00943285	-0.163737
LOC105369559	-1.79771	3.78553	-3.99662	0.0004929	0.00946911	-0.170424
TMEM198B	0.766277	4.82476	3.99646	0.000493098	0.00946911	-0.170802
DNAJC6	-1.99686	5.75717	-3.98891	0.000502795	0.00963766	-0.189129
LOC101927699	-1.5201	4.65399	-3.98183	0.00051205	0.00979717	-0.206294
C10orf126	-0.2857	1.42627	-3.98027	0.000514106	0.00981858	-0.210064
KRTAP5-AS1	-0.441279	2.2943	-3.97848	0.000516479	0.00984597	-0.214398
KIF5A	-3.07808	6.48338	-3.97725	0.000518119	0.00985805	-0.21738
ANAPC7	0.681983	5.15992	3.9766	0.000518993	0.00985805	-0.218967
MIR1247	-0.317213	2.81746	-3.97482	0.000521375	0.00988538	-0.223274
LYST	1.05184	5.85204	3.9721	0.000525033	0.00993488	-0.229853
CHI3L1	3.26208	7.13013	3.97127	0.000526169	0.00993488	-0.231886
HPCA	-0.811139	2.66764	-3.96935	0.000528767	0.00993488	-0.23652
FBXL15	-0.369359	2.60379	-3.96879	0.00052953	0.00993488	-0.237878
ZCCHC11	0.683842	5.47872	3.96845	0.000529994	0.00993488	-0.2387
RTN1	-1.36418	4.06424	-3.9682	0.000530344	0.00993488	-0.239321
UNC5B-AS1	-0.313023	1.74147	-3.968	0.000530618	0.00993488	-0.239809
PARP11	0.723681	2.92647	3.96675	0.000532318	0.00994894	-0.242818
CASP4	0.808854	2.65935	3.96421	0.000535821	0.0099966	-0.248988
GPR89A	0.646646	3.33446	3.96168	0.000539316	0.0100439	-0.255104
NHLRC3	0.679301	4.22046	3.95752	0.000545125	0.0101341	-0.265181
NRG4	-0.584689	2.13868	-3.95458	0.000549259	0.0101929	-0.272287
LPAR6	0.573839	2.36619	3.95264	0.000552013	0.0102259	-0.276992
TMBIM4	0.599031	4.24713	3.95159	0.000553503	0.0102301	-0.279528
RSRC2	0.639462	5.12555	3.95111	0.000554193	0.0102301	-0.2807
PHC2	0.824709	5.27649	3.94862	0.000557747	0.0102776	-0.286712
SFSWAP	0.631019	5.92667	3.94747	0.000559411	0.0102902	-0.289513
RHBDL1	-0.583475	2.71539	-3.94322	0.000565551	0.0103849	-0.29978
SNORD115-48	-0.575781	1.20224	-3.93974	0.000570643	0.0104523	-0.308208
SHE	-0.308865	2.76187	-3.93935	0.000571212	0.0104523	-0.309146
FAM155A	-1.35344	3.77075	-3.93862	0.000572294	0.0104527	-0.310926
NEAT1	1.37304	9.4959	3.93714	0.000574464	0.0104527	-0.314485
PDZD7	-0.535787	2.21615	-3.93695	0.000574751	0.0104527	-0.314955
SRSF10	0.557236	2.6429	3.93625	0.00057579	0.0104527	-0.316652
SYNGR3	-0.979462	3.43419	-3.93596	0.000576222	0.0104527	-0.317357
NFIA-AS2	1.34047	2.60011	3.93459	0.000578243	0.0104713	-0.320651
NRXN3	-1.95182	3.59875	-3.93114	0.000583397	0.0105141	-0.328995
ZBTB39	0.878505	4.47155	3.93107	0.000583512	0.0105141	-0.32918
ANP32A-IT1	0.570179	4.1152	3.93078	0.000583937	0.0105141	-0.329865
HP1BP3	0.689942	7.16957	3.93033	0.000584618	0.0105141	-0.330959
ACTR1A	-0.953043	5.41587	-3.92856	0.000587289	0.0105263	-0.335247
EML3	0.630946	4.64373	3.92784	0.000588376	0.0105263	-0.336984
ZC3H12C	0.823377	4.47016	3.92753	0.000588845	0.0105263	-0.337734
LOC102725247	-0.703393	1.88704	-3.92687	0.000589848	0.0105263	-0.339333
GINS3	0.893205	4.135	3.92656	0.000590317	0.0105263	-0.340081
GORAB	0.433066	3.10533	3.92388	0.000594402	0.0105812	-0.346565
LOC102723838	-0.250454	1.77004	-3.92179	0.000597593	0.0106199	-0.351598
MIR382	-0.661084	3.03355	-3.9186	0.000602521	0.0106894	-0.359319
ZBED6	0.781801	6.1053	3.91726	0.000604597	0.0107081	-0.362553
ARL3	-0.69818	5.69019	-3.91597	0.000606603	0.0107137	-0.365666
TECPR2	-0.636313	4.73966	-3.91575	0.000606954	0.0107137	-0.366211
C1orf137	-0.229645	1.04174	-3.91488	0.000608312	0.010715	-0.368311
RPS25	0.927272	4.41957	3.91439	0.000609071	0.010715	-0.369484
PHACTR4	0.63493	6.64449	3.91279	0.000611574	0.0107229	-0.373339
MIR431	-0.360088	2.34772	-3.91209	0.000612676	0.0107229	-0.375031
RIMBP2	-1.43379	2.81982	-3.91205	0.00061274	0.0107229	-0.375129
SNORD115-27	-2.52047	4.2307	-3.9115	0.000613612	0.0107229	-0.376465
AKAP5	-0.884005	2.09152	-3.90957	0.000616656	0.0107581	-0.381117
LYPLAL1	0.597738	4.63704	3.90559	0.000622994	0.0108507	-0.390728
OR4A5	-0.657295	2.64133	-3.90375	0.000625954	0.0108841	-0.395183
LINC00359	-0.386508	1.44493	-3.90169	0.000629279	0.0109195	-0.400162
PARP6	0.77808	5.81294	3.9012	0.000630072	0.0109195	-0.401346
SLC5A2	-0.337525	2.45521	-3.89771	0.000635731	0.0109994	-0.409749
SCD	-1.43279	8.26662	-3.89576	0.000638936	0.0110366	-0.414475
CAMK1G	-2.26594	2.6719	-3.89241	0.000644455	0.0111004	-0.422557
IRAK4	0.783158	3.0347	3.89223	0.000644742	0.0111004	-0.422976
ARL6IP4	-0.681918	6.30481	-3.89106	0.000646688	0.0111156	-0.425808
INA	-3.00675	4.9087	-3.88897	0.000650163	0.0111571	-0.430844
SNORD114-3	-2.03377	7.84095	-3.88606	0.000655041	0.0112224	-0.437866
SNORD114-12	-2.13626	7.61508	-3.88358	0.000659229	0.0112757	-0.443854
SNORD115-45	-1.40755	2.10454	-3.88048	0.000664493	0.0113472	-0.451327
MIR154	-0.590916	1.50274	-3.87958	0.000666028	0.011355	-0.453494
SLC8B1	0.442883	3.96197	3.87387	0.000675859	0.0115039	-0.467261
LOC100996442	0.803682	5.38293	3.8724	0.000678409	0.0115274	-0.470797
ARHGDIB	0.571883	3.0144	3.87181	0.000679438	0.0115274	-0.472222
PIK3AP1	1.03499	4.22089	3.87008	0.000682468	0.0115488	-0.476401
ITPKA	-0.980499	2.91938	-3.86931	0.00068381	0.0115488	-0.478247
LINC01550	0.824051	2.14074	3.8692	0.000684011	0.0115488	-0.478523
RNASE1	-1.19949	4.58225	-3.86845	0.00068532	0.0115488	-0.480318
MAN1A2	-0.74022	6.61852	-3.86795	0.00068621	0.0115488	-0.481538
FOS	1.79318	7.24768	3.86651	0.000688733	0.0115727	-0.484985
SNX1	0.489186	4.85753	3.86441	0.000692459	0.0115861	-0.490053
NMT2	-0.710524	3.28714	-3.86365	0.000693808	0.0115861	-0.491881
PALD1	0.907033	3.65046	3.863	0.000694962	0.0115861	-0.493442
GAD2	-1.24201	2.65798	-3.86293	0.000695093	0.0115861	-0.493619
NVL	0.733602	3.85367	3.86274	0.000695434	0.0115861	-0.494079
ANXA11	-0.742487	3.79735	-3.86233	0.000696161	0.0115861	-0.495061
PTGES3	0.410181	6.49482	3.86063	0.0006992	0.0116062	-0.499151
ZFYVE26	0.509767	4.83528	3.86042	0.00069958	0.0116062	-0.499662
HIST2H2AC	0.721385	9.20978	3.85917	0.000701824	0.011625	-0.50267
MIR432	-0.32411	1.55574	-3.85807	0.00070381	0.0116273	-0.505324
SPG11	0.485297	5.60136	3.85787	0.00070418	0.0116273	-0.505818
SSRP1	0.797829	6.04321	3.85523	0.000708956	0.0116597	-0.512166
PRDM11	-0.310347	2.93534	-3.8549	0.000709559	0.0116597	-0.512964
MTR	0.501681	6.21976	3.85448	0.000710323	0.0116597	-0.513975
TRIM58	-0.803086	3.53487	-3.85433	0.00071059	0.0116597	-0.514327
GALNT6	-0.506298	3.68445	-3.8532	0.000712646	0.0116645	-0.51704
DPH6	0.778166	2.71272	3.85264	0.000713675	0.0116645	-0.518395
LOC101927646	1.54149	3.59679	3.85234	0.00071422	0.0116645	-0.519113
LRRC7	-2.71746	3.84395	-3.85009	0.000718358	0.0117005	-0.524538
RERGL	-0.309547	1.14286	-3.84983	0.000718846	0.0117005	-0.525175
LOC105376617	-0.312887	1.92696	-3.84932	0.00071977	0.0117005	-0.526382
ATP13A2	-0.914111	5.57276	-3.84611	0.000725727	0.0117469	-0.534121
MESDC2	0.392257	4.20558	3.8458	0.000726309	0.0117469	-0.534873
RXRG	-0.829189	2.4877	-3.84574	0.000726415	0.0117469	-0.535011
LMO7	-1.26827	3.51766	-3.84537	0.000727108	0.0117469	-0.535905
ADAMTSL3	-0.496617	2.26626	-3.84465	0.000728444	0.0117469	-0.537629
GOLGA7B	-0.849819	2.34085	-3.84417	0.00072935	0.0117469	-0.538796
SAMD4A	0.788755	4.26968	3.84231	0.000732831	0.0117849	-0.543266
MYCBP2-AS1	-0.448821	1.59464	-3.83662	0.000743586	0.0119395	-0.556946
LOC105370065	-0.351617	1.97227	-3.83277	0.000750966	0.0120227	-0.566217
GRIP1	-0.864483	2.48013	-3.83272	0.000751059	0.0120227	-0.566333
WDR76	0.978461	3.30973	3.83137	0.000753661	0.0120301	-0.56958
CKMT1B	-2.42381	3.96546	-3.83129	0.000753815	0.0120301	-0.569771
HMGB1	0.825683	3.73268	3.82989	0.000756516	0.0120548	-0.57313
HSD17B7P2	0.651937	2.81244	3.82844	0.00075933	0.0120645	-0.576614
TCERG1L	-0.734801	2.05039	-3.82839	0.000759423	0.0120645	-0.576729
C1QC	1.71541	5.59564	3.82623	0.000763634	0.012113	-0.581919
KCNAB2	-1.04427	4.03043	-3.82505	0.000765943	0.0121195	-0.584753
LOC105378938	-0.267805	1.50792	-3.82484	0.000766355	0.0121195	-0.585258
EPHA10	-0.29501	1.80257	-3.82366	0.000768679	0.0121333	-0.588101
FIBIN	1.22669	4.25846	3.82322	0.000769541	0.0121333	-0.589152
RNVU1-4	0.64108	3.1508	3.82197	0.000772023	0.0121541	-0.592174
LINC01356	0.359165	1.6878	3.82008	0.000775755	0.0121946	-0.596701
C1QB	1.30833	5.31543	3.81839	0.000779121	0.0122185	-0.600764
MTRF1	0.42754	3.6103	3.81815	0.000779607	0.0122185	-0.60135
CCDC15	0.950314	2.67576	3.81651	0.000782892	0.0122476	-0.605295
RAB3IP	0.712139	2.91427	3.81605	0.000783799	0.0122476	-0.606382
TMCC2	-0.703361	2.82558	-3.80759	0.000800957	0.0124971	-0.626703
SPATA6	1.47133	5.5302	3.8059	0.000804435	0.0125327	-0.630769
INPPL1	0.993603	5.86879	3.80034	0.000815958	0.012672	-0.644114
LOC101929679	0.711673	3.03234	3.79922	0.000818291	0.012672	-0.646793
OTUD7A	-1.018	3.91293	-3.79918	0.00081838	0.012672	-0.646895
ITGB3BP	0.820235	2.98537	3.79892	0.000818918	0.012672	-0.64751
RASAL1	-1.00277	2.30021	-3.79807	0.000820694	0.012672	-0.649544
PTPN6	0.677516	3.57642	3.79787	0.000821122	0.012672	-0.650032
SNHG1	0.87305	2.92324	3.79753	0.000821837	0.012672	-0.650849
TRIM8	-0.664349	5.95504	-3.79493	0.000827326	0.0127379	-0.657095
PPP4R4	-1.62588	2.65857	-3.79213	0.000833261	0.0128105	-0.6638
MAP4K2	-0.542741	3.49102	-3.79138	0.000834867	0.0128164	-0.665606
SEC11A	0.895824	4.39	3.78901	0.00083994	0.0128561	-0.671289
RHBDL2	-0.507643	2.58847	-3.78867	0.000840668	0.0128561	-0.672101
C11orf68	-0.48699	2.9496	-3.78835	0.00084135	0.0128561	-0.672862
CCDC18	1.0872	3.59902	3.78788	0.000842357	0.0128561	-0.673984
RNF11	-0.769437	6.54441	-3.78683	0.000844621	0.0128719	-0.676502
USP5	-0.588569	5.84882	-3.78542	0.00084769	0.0128999	-0.679904
A2M	1.70988	7.63606	3.78388	0.000851023	0.0129318	-0.683584
TMPO	0.82866	4.10863	3.78238	0.000854302	0.0129629	-0.687192
KIAA1033	0.630389	6.08679	3.78068	0.000858019	0.0130005	-0.691263
SNORD115-14	-0.369783	1.07261	-3.77958	0.000860434	0.0130052	-0.693899
UBL7-AS1	0.604861	1.96744	3.77906	0.00086158	0.0130052	-0.695147
PAH	-0.308269	1.97154	-3.77884	0.000862049	0.0130052	-0.695658
LOC101927415	0.373196	2.57236	3.77798	0.000863957	0.0130152	-0.697731
USF1	0.500965	4.81264	3.77699	0.000866148	0.0130295	-0.700106
HMGN2	0.864147	2.70856	3.77571	0.000868986	0.0130372	-0.703175
GLT1D1	-1.48581	2.92035	-3.77563	0.00086915	0.0130372	-0.703352
LOC101929464	0.510933	2.66509	3.77445	0.000871775	0.0130579	-0.706179
LOC283038	-0.204618	1.40276	-3.77362	0.000873621	0.0130669	-0.708163
MRVI1	-1.30571	3.64644	-3.77181	0.00087767	0.0131088	-0.712499
ZDHHC20	-0.660501	4.29901	-3.77118	0.000879098	0.0131114	-0.714024
TMEM265	0.568079	5.41986	3.76966	0.000882506	0.0131436	-0.717652
BRI3BP	-0.4988	3.8186	-3.76816	0.00088591	0.0131574	-0.721262
SNHG10	0.628715	3.68714	3.7676	0.000887163	0.0131574	-0.722587
EPHX4	-0.969842	2.49872	-3.76759	0.000887196	0.0131574	-0.722622
TMX1	0.972688	5.78103	3.76625	0.000890225	0.0131836	-0.725818
MRPL20	0.47635	4.89901	3.76532	0.000892345	0.0131952	-0.728048
KCNC2	-2.27637	2.68387	-3.7648	0.000893531	0.0131952	-0.729294
ANO6	1.06778	6.61247	3.76392	0.000895537	0.0131952	-0.731396
NT5C1A	-0.436914	2.12423	-3.7637	0.000896041	0.0131952	-0.731924
TNFRSF19	1.29095	3.96192	3.76153	0.000901035	0.0132501	-0.737134
HIST2H3D	1.28215	2.62515	3.76098	0.000902301	0.0132502	-0.73845
ANKS1B	-1.93703	4.28641	-3.75799	0.000909197	0.0133328	-0.745588
URB2	0.607107	2.63702	3.75583	0.000914229	0.0133737	-0.750763
PITRM1	-0.635005	5.4187	-3.75551	0.00091499	0.0133737	-0.751543
TTC23	0.685848	4.07885	3.75515	0.000915817	0.0133737	-0.75239
CPNE6	-1.00113	3.48577	-3.75195	0.000923327	0.0134646	-0.760045
LOC101929340	-0.347953	2.15333	-3.75069	0.000926304	0.0134792	-0.763063
SNX7	1.02225	4.31187	3.75044	0.000926897	0.0134792	-0.763663
TRAV38-2DV8	0.552362	3.62004	3.74751	0.000933855	0.0135616	-0.770673
OR2L13	-0.50351	2.4004	-3.7456	0.000938421	0.0136091	-0.775245
PLA2G16	-1.02161	5.50822	-3.74339	0.000943711	0.0136669	-0.780513
CRY1	0.576037	3.17497	3.74185	0.00094744	0.0136911	-0.784209
LINC01578	0.954475	6.08879	3.74162	0.000947996	0.0136911	-0.784758
MTUS2-AS1	-0.289124	2.60544	-3.74078	0.000950025	0.0137015	-0.786762
ZNF365	-0.475355	2.4795	-3.73996	0.000952011	0.0137113	-0.788719
SLC25A34	0.379159	2.87782	3.73936	0.000953458	0.0137133	-0.790143
FABP3	-1.40008	3.91372	-3.73764	0.000957652	0.0137545	-0.794256
OR10J1	-0.256223	1.52819	-3.73711	0.000958945	0.0137545	-0.795521
WIF1	-2.13762	2.87011	-3.73515	0.000963754	0.0138046	-0.800208
SLC7A7	0.409433	2.36502	3.73419	0.000966115	0.013816	-0.802501
HAPLN2	-1.33079	3.83538	-3.73376	0.000967183	0.013816	-0.803536
SKINTL	0.646719	2.42401	3.72638	0.000985552	0.0140571	-0.821165
SETD6	0.441244	3.2705	3.72582	0.000986948	0.0140571	-0.822491
IFIT3	0.98163	3.14817	3.72537	0.000988088	0.0140571	-0.823573
RFC3	0.97835	4.03167	3.72435	0.000990661	0.0140746	-0.826009
OLFML3	1.18028	3.58288	3.7224	0.000995587	0.0141255	-0.830656
ATF7IP	0.752345	6.06475	3.72078	0.00099973	0.0141651	-0.834546
MOB3C	0.367931	3.48185	3.7202	0.00100119	0.0141666	-0.835911
BAZ2A	0.582869	5.39368	3.71938	0.00100328	0.0141771	-0.83787
SEC14L1P1	0.713509	3.48993	3.71803	0.00100675	0.014207	-0.841106
STYK1	-0.676262	1.90377	-3.71647	0.00101076	0.0142443	-0.844822
METTL22	0.679298	4.92455	3.71458	0.00101563	0.0142938	-0.84933
NBPF15	0.909385	5.01353	3.71381	0.00101762	0.0142998	-0.851159
CLSTN1	-0.975226	7.68775	-3.71336	0.00101878	0.0142998	-0.852232
HIST2H3A	1.00821	4.29936	3.71228	0.0010216	0.0143059	-0.854821
SHOC2	-0.705416	5.52618	-3.71209	0.0010221	0.0143059	-0.855274
CD4	0.721725	2.89796	3.71123	0.00102433	0.0143059	-0.857317
PRKCQ-AS1	-0.521428	1.91879	-3.7111	0.00102468	0.0143059	-0.857637
MTERF2	0.667639	3.68168	3.71048	0.00102629	0.0143093	-0.859106
SZT2	0.593301	4.71256	3.70849	0.00103151	0.014363	-0.863855
SNORA70E	-0.870599	3.43981	-3.70794	0.00103295	0.0143641	-0.865169
RFX4	1.41615	4.92529	3.70692	0.00103563	0.0143823	-0.867597
LIPA	-0.720806	3.24759	-3.70525	0.00104005	0.0144245	-0.871582
GSTM3	-0.666126	3.14695	-3.7035	0.0010447	0.0144698	-0.875759
PCBP2	0.474947	5.49234	3.7026	0.0010471	0.0144839	-0.877906
ST6GALNAC5	-1.41396	3.52978	-3.7002	0.00105352	0.0145536	-0.883636
FTH1	1.00638	4.72581	3.69961	0.0010551	0.0145562	-0.885036
TLL2	-0.392932	1.95127	-3.69845	0.00105822	0.01458	-0.887799
CNTN2	-1.84628	4.27043	-3.69789	0.00105973	0.0145817	-0.889136
OR2C1	-0.207933	1.3936	-3.69724	0.00106148	0.0145866	-0.89068
LOC105378724	-0.350916	2.4813	-3.69534	0.00106664	0.0146268	-0.895218
DUSP6	1.45522	5.16019	3.69513	0.00106719	0.0146268	-0.895707
STAM	-0.782002	5.36548	-3.69373	0.001071	0.0146451	-0.899041
C1orf122	-0.386706	2.42088	-3.69311	0.0010727	0.0146451	-0.900529
ITGAX	1.41154	4.14975	3.69274	0.00107369	0.0146451	-0.901391
MOV10	0.997365	5.0136	3.69259	0.00107411	0.0146451	-0.901757
PPIAL4G	-0.303755	2.02238	-3.69194	0.00107589	0.0146503	-0.903306
SASS6	0.780016	3.24842	3.69015	0.00108081	0.0146982	-0.907582
ATG16L2	0.702502	3.81787	3.68867	0.00108489	0.0147337	-0.911107
PCP4L1	-1.32797	3.2921	-3.68818	0.00108624	0.0147337	-0.912267
NFATC2IP	0.599955	5.13941	3.68757	0.00108793	0.0147376	-0.913724
HEXA	0.765611	5.35225	3.6819	0.00110372	0.0149177	-0.927218
SYT14	-1.31614	3.14794	-3.68178	0.00110407	0.0149177	-0.927508
PITPNM1	-0.731234	4.34442	-3.67986	0.00110946	0.0149579	-0.932071
FGFR2	-1.27207	3.85046	-3.67971	0.00110989	0.0149579	-0.932435
SVOP	-1.33411	2.90149	-3.67835	0.00111373	0.0149656	-0.935664
DESI2	0.963432	3.86752	3.67833	0.00111379	0.0149656	-0.935718
TRAV9-2	-0.222284	1.09478	-3.67799	0.00111475	0.0149656	-0.936519
OAS2	1.10642	3.39534	3.67569	0.0011213	0.0150088	-0.942005
SNORD113-9	-0.98142	3.14712	-3.67558	0.00112161	0.0150088	-0.942263
DLG2	-1.63528	3.99287	-3.67535	0.00112226	0.0150088	-0.942804
NLRC5	0.865491	3.17831	3.67455	0.00112456	0.015014	-0.944719
LDB1	-0.581169	6.86637	-3.67421	0.00112551	0.015014	-0.945514
ACOT1	-0.329636	1.94425	-3.67316	0.00112852	0.0150268	-0.948014
ACOT4	-0.347278	1.53323	-3.67272	0.00112979	0.0150268	-0.949066
HDAC1	0.960436	4.69093	3.67221	0.00113125	0.0150268	-0.950272
DUOXA2	-0.235369	1.6124	-3.67154	0.00113319	0.0150268	-0.951875
MYOD1	-0.32325	1.88911	-3.67138	0.00113364	0.0150268	-0.952248
SETD3	-0.508324	5.82875	-3.66841	0.00114222	0.0151214	-0.959306
SHTN1	-1.2711	6.47903	-3.66784	0.00114389	0.0151245	-0.960677
SLC22A10	-0.473709	1.74343	-3.66501	0.00115213	0.0151954	-0.967388
SNORD115-30	-3.26536	4.24692	-3.66476	0.00115288	0.0151954	-0.967997
MT4	0.488391	3.86665	3.66406	0.00115493	0.0151954	-0.96966
RAD9A	0.587819	3.63227	3.66402	0.00115505	0.0151954	-0.96976
LOC646522	0.34932	2.456	3.6615	0.00116245	0.0152735	-0.975732
LRP1	0.692935	7.9112	3.66093	0.00116415	0.0152768	-0.977105
CLEC7A	1.26153	3.83802	3.65927	0.00116907	0.0153054	-0.981046
MON2	0.478154	5.8141	3.65885	0.0011703	0.0153054	-0.982033
PELI3	-0.60562	3.34617	-3.6586	0.00117105	0.0153054	-0.982629
RASSF4	0.906975	6.31753	3.65802	0.00117278	0.0153054	-0.984013
ETV6	1.04627	5.34078	3.65773	0.00117363	0.0153054	-0.984692
NRIP3	-0.942959	2.54473	-3.65716	0.00117534	0.0153086	-0.98605
SLC25A22	-0.615602	3.52331	-3.65247	0.00118941	0.0154727	-0.997186
SNCG	-0.844479	3.03641	-3.65051	0.00119537	0.0155301	-1.00186
NELL1	-1.15737	2.54039	-3.65004	0.00119678	0.0155301	-1.00297
LOC105369388	-0.522776	2.02078	-3.64774	0.00120378	0.0155914	-1.00842
LINC00926	0.407452	2.34895	3.64751	0.00120448	0.0155914	-1.00897
PMM2	1.05269	4.78333	3.64669	0.00120699	0.0156046	-1.01091
LOC105376363	-0.602415	2.87895	-3.64538	0.00121103	0.0156299	-1.01403
KIAA0226L	1.41902	3.60557	3.64509	0.00121193	0.0156299	-1.01473
CROCCP2	0.664811	3.02605	3.64373	0.0012161	0.0156644	-1.01795
TNFSF13B	0.627157	2.45331	3.64259	0.00121963	0.0156906	-1.02065
FAAH	-0.637798	3.06583	-3.64165	0.00122255	0.0157089	-1.02289
FMOD	1.40349	3.49303	3.63886	0.00123124	0.0158012	-1.02952
SMG7-AS1	-0.251434	1.65687	-3.63799	0.00123396	0.0158016	-1.03158
MAPKAPK5	0.340271	6.22245	3.63788	0.00123429	0.0158016	-1.03183
PPIH	0.373499	3.85791	3.63724	0.00123629	0.0158079	-1.03334
SOAT1	0.920287	4.84616	3.63582	0.00124077	0.0158314	-1.03673
ZMYND11	-0.533259	5.25733	-3.6354	0.00124207	0.0158314	-1.03771
SLC15A4	0.568166	4.53914	3.63489	0.00124367	0.0158314	-1.03891
CALY	-0.734458	2.9229	-3.63463	0.00124452	0.0158314	-1.03955
KLC2	-0.80179	4.88771	-3.63382	0.00124708	0.0158314	-1.04147
METTL7B	2.24476	5.40219	3.63378	0.00124718	0.0158314	-1.04155
PRB3	-0.263948	1.32364	-3.63098	0.00125608	0.0159251	-1.0482
LRP1-AS	-0.270268	2.33471	-3.63021	0.00125853	0.0159368	-1.05002
F2	-0.233392	1.80992	-3.62866	0.00126351	0.0159652	-1.05371
RNASE6	1.40324	3.76573	3.62856	0.00126382	0.0159652	-1.05394
SPTB	-0.893058	2.57883	-3.62745	0.00126738	0.015991	-1.05657
DOCK7	0.79786	5.93618	3.62583	0.00127259	0.0160368	-1.0604
ZNF771	-0.281111	2.4369	-3.62537	0.00127407	0.0160368	-1.06149
ST6GALNAC3	-0.61093	2.69437	-3.62449	0.00127692	0.0160443	-1.06358
LDB3	-0.854113	2.19906	-3.62424	0.00127773	0.0160443	-1.06417
UBE2L6	0.586676	3.93843	3.62207	0.00128478	0.0161135	-1.06932
NUP107	0.751704	3.63617	3.62057	0.00128967	0.0161555	-1.07287
SV2B	-2.50758	3.96882	-3.61931	0.00129379	0.0161879	-1.07585
ST5	0.623471	3.51414	3.61507	0.00130777	0.016331	-1.0859
DGKZ	-0.941185	4.91567	-3.6149	0.00130835	0.016331	-1.08631
ATF7	0.556679	4.91911	3.61377	0.00131208	0.0163433	-1.08898
GANC	0.702839	4.60125	3.61366	0.00131245	0.0163433	-1.08924
TCERG1L-AS1	-0.196334	1.02536	-3.61253	0.00131621	0.0163567	-1.09191
LCE4A	0.46439	3.11573	3.6124	0.00131665	0.0163567	-1.09222
SVIP	-0.383759	2.26173	-3.61164	0.00131919	0.0163689	-1.09403
OLFM3	-1.09469	2.58204	-3.61045	0.00132318	0.016399	-1.09685
GPR61	-0.58054	2.08517	-3.60984	0.00132521	0.0164048	-1.09828
CLCA4	-0.923432	1.71217	-3.6071	0.00133445	0.0164996	-1.10477
NXF1	0.487191	5.97419	3.60657	0.00133624	0.0165024	-1.10603
ARAP1	0.625185	4.47521	3.60298	0.00134843	0.0165996	-1.11452
TOR1AIP2	0.569571	4.72675	3.60247	0.00135017	0.0165996	-1.11572
PDIA2	-0.961378	3.50759	-3.60242	0.00135036	0.0165996	-1.11585
ATP1B1	-1.53292	6.19384	-3.60236	0.00135055	0.0165996	-1.11598
IPO9	0.790697	7.04021	3.60193	0.00135203	0.0165996	-1.11701
CEP128	0.569184	4.0006	3.59956	0.00136016	0.0166798	-1.12261
LOC105370714	-0.286195	1.58044	-3.59846	0.00136396	0.0167069	-1.12521
CKMT1A	-1.13459	2.14698	-3.59774	0.00136643	0.0167177	-1.12691
ERCC4	0.581171	4.01565	3.59413	0.00137899	0.016834	-1.13545
OR56A5	-0.387176	2.21834	-3.59408	0.00137915	0.016834	-1.13556
APAF1	0.79531	3.94418	3.59362	0.00138078	0.0168343	-1.13667
TMEM51	0.787782	3.20034	3.59268	0.00138407	0.0168398	-1.13889
GPR26	-0.841892	2.79867	-3.59257	0.00138445	0.0168398	-1.13914
TIMELESS	1.14729	3.27439	3.59148	0.00138825	0.0168665	-1.14171
RAB13	0.734891	4.36005	3.5906	0.00139135	0.0168677	-1.14379
RBFOX1	-1.89581	3.21353	-3.59041	0.00139201	0.0168677	-1.14424
LOC400212	0.783966	3.36283	3.58996	0.0013936	0.0168677	-1.1453
KCNJ9	-1.4631	3.31797	-3.58963	0.00139479	0.0168677	-1.1461
SNORA36B	0.915692	3.97837	3.58849	0.00139882	0.01689	-1.14879
FLRT2	-1.21209	3.83731	-3.58819	0.00139985	0.01689	-1.14948
RGS2	1.42735	4.87263	3.58518	0.00141058	0.0169983	-1.15661
SNORD114-9	-1.79834	4.96556	-3.58476	0.00141207	0.0169983	-1.1576
ANKRD34C	-0.357239	1.62872	-3.58234	0.00142074	0.0170831	-1.16332
LOC105378470	-0.254253	1.55649	-3.57935	0.00143153	0.0171931	-1.17038
MIR3158-1	-0.235213	1.02385	-3.57874	0.00143374	0.0171999	-1.17182
RSRP1	0.794478	5.84952	3.57675	0.00144097	0.0172669	-1.17652
SLAMF8	0.886973	2.86413	3.57606	0.00144348	0.0172773	-1.17815
CYP46A1	-1.21489	3.33397	-3.57119	0.00146134	0.0174634	-1.18964
MNDA	0.884792	2.55434	3.57092	0.00146236	0.0174634	-1.19028
PCDH8	-1.28812	3.14422	-3.56991	0.00146609	0.0174768	-1.19266
MTRNR2L5	-0.301053	1.32917	-3.56971	0.00146682	0.0174768	-1.19313
LOC105379777	-0.312644	1.74843	-3.56851	0.00147129	0.0175057	-1.19597
OAT	-0.612219	4.08131	-3.56785	0.00147375	0.0175057	-1.19753
GS1-279B7.1	-0.228622	1.14369	-3.56771	0.00147425	0.0175057	-1.19785
TRAPPC6B	-0.627391	5.29639	-3.56698	0.00147699	0.0175184	-1.19958
GJC2	-0.49338	2.41535	-3.56621	0.00147987	0.0175327	-1.2014
KCTD5	0.693592	6.61759	3.56485	0.00148493	0.0175728	-1.20459
TCEB3-AS1	0.475225	2.60511	3.56438	0.00148672	0.0175741	-1.20571
LOC400756	1.09759	3.40724	3.56309	0.00149157	0.0176116	-1.20875
GDF10	-0.458873	2.37546	-3.56203	0.00149556	0.0176388	-1.21124
PAK1	-1.34227	4.99773	-3.56117	0.00149881	0.0176573	-1.21327
GSTM5	-1.46899	3.45676	-3.56021	0.00150243	0.0176801	-1.21553
CTDSPL2	0.566291	3.90743	3.55927	0.00150603	0.017699	-1.21776
TCHP	0.487671	4.20392	3.5585	0.00150896	0.017699	-1.21957
PWAR1	-1.57724	3.87029	-3.55834	0.00150955	0.017699	-1.21994
NEDD1	1.09017	5.00755	3.55686	0.00151521	0.017699	-1.22344
CYP4X1	-1.23138	2.3983	-3.55677	0.00151557	0.017699	-1.22366
RDX	0.810462	5.98788	3.55654	0.00151642	0.017699	-1.22418
CYB5R2	-0.648239	2.58313	-3.55647	0.0015167	0.017699	-1.22435
ERI3-IT1	0.6036	2.69996	3.55625	0.00151754	0.017699	-1.22487
MIR4424	-0.227798	0.982451	-3.55513	0.00152186	0.0177297	-1.22752
SLC5A11	-1.33762	2.73521	-3.55282	0.00153073	0.0178132	-1.23294
MAGOH	0.487257	2.38832	3.5488	0.00154636	0.0179751	-1.24243
PIANP	-1.04633	4.28199	-3.54198	0.0015732	0.018256	-1.25849
IDH2	-0.513765	6.72106	-3.54178	0.001574	0.018256	-1.25896
NAA40	0.563529	4.74783	3.53734	0.00159171	0.0184294	-1.2694
INTS3	0.562088	6.75066	3.53715	0.00159247	0.0184294	-1.26985
OR2M3	-0.526583	1.33348	-3.5363	0.00159589	0.0184486	-1.27185
PTPRC	1.22864	2.84741	3.53279	0.00161009	0.0185814	-1.28012
RACGAP1	0.498237	1.89034	3.53258	0.00161092	0.0185814	-1.2806
HOOK1	-1.42846	2.17952	-3.53133	0.00161603	0.0186199	-1.28355
RUFY2	-0.597153	6.1781	-3.53037	0.00161993	0.0186443	-1.2858
CDKN1C	-0.524111	3.09119	-3.52839	0.00162805	0.0187172	-1.29046
KIAA1462	-1.00013	3.83687	-3.52793	0.00162992	0.0187182	-1.29154
CHRM1	-0.669151	2.4155	-3.52707	0.00163344	0.0187381	-1.29355
LOC101929112	0.3095	2.22212	3.52652	0.00163572	0.0187437	-1.29485
FBXO2	-0.794756	3.17689	-3.5243	0.0016449	0.0188082	-1.30007
SNORD115-25	-2.4708	5.32664	-3.52429	0.00164493	0.0188082	-1.30009
SPRN	-0.672178	3.66924	-3.52345	0.00164844	0.0188278	-1.30207
OR51S1	-0.350787	3.55844	-3.52226	0.00165339	0.0188638	-1.30487
PPP3CB	-0.881626	5.03244	-3.52041	0.00166109	0.0189293	-1.3092
LRTM2	-0.489339	2.8957	-3.52002	0.00166275	0.0189293	-1.31013
NUP160	0.92226	4.87372	3.51738	0.00167384	0.0190349	-1.31634
HEATR3	0.488021	4.61216	3.51681	0.00167623	0.0190414	-1.31767
GSTO2	-0.404792	2.51405	-3.51581	0.00168045	0.0190687	-1.32001
LRIG2	0.720973	5.03628	3.51533	0.00168248	0.0190711	-1.32114
TARDBP	0.488029	5.5041	3.51388	0.00168863	0.0191201	-1.32454
C1orf61	1.84074	6.28211	3.51241	0.00169492	0.0191502	-1.32801
CHFR	0.53817	3.39133	3.5124	0.00169493	0.0191502	-1.32801
GEMIN2	0.289234	1.76483	3.51074	0.00170205	0.0192063	-1.33192
LOC105376354	-0.334135	1.26302	-3.51039	0.00170356	0.0192063	-1.33275
KIAA0040	0.903913	4.21331	3.5072	0.00171729	0.0192937	-1.34023
CSF1	0.721154	4.57253	3.50703	0.00171802	0.0192937	-1.34063
ETS1	1.03323	4.616	3.50656	0.00172007	0.0192937	-1.34174
BBOX1	1.25263	3.18649	3.50588	0.00172298	0.0192937	-1.34332
PTAFR	0.801916	3.85464	3.5057	0.00172376	0.0192937	-1.34374
SNORD114-22	-1.54229	4.73429	-3.50564	0.00172404	0.0192937	-1.34389
MTA1	0.59808	5.13206	3.5056	0.0017242	0.0192937	-1.34398
HNRNPR	0.576271	5.50205	3.50464	0.00172838	0.0193199	-1.34623
LOC101927286	-0.282741	1.78526	-3.50405	0.00173094	0.0193279	-1.34761
ALKBH2	0.658593	3.55854	3.50271	0.00173678	0.0193711	-1.35076
ADPRHL1	-0.505474	3.50832	-3.50231	0.00173856	0.0193711	-1.35171
LMO2	0.650404	4.18717	3.5019	0.00174035	0.0193711	-1.35267
NUSAP1	1.5675	3.82908	3.50101	0.00174424	0.0193938	-1.35475
OR5B2	-0.2374	1.58952	-3.4991	0.00175262	0.0194663	-1.35922
KCTD3	0.586257	6.0218	3.49558	0.00176821	0.0195808	-1.36747
WDTC1	-0.506095	6.24659	-3.49557	0.00176826	0.0195808	-1.3675
PKP2	-1.131	2.71555	-3.49551	0.00176852	0.0195808	-1.36764
ARHGAP30	0.512134	2.77915	3.49436	0.00177368	0.0196057	-1.37035
C1QL3	-2.15852	3.16986	-3.49417	0.00177452	0.0196057	-1.3708
PLBD1	1.07913	2.45146	3.4909	0.00178913	0.0197438	-1.37844
HIST2H2AA4	1.13042	7.64562	3.49054	0.00179078	0.0197438	-1.3793
PPP1R8	0.41573	4.60668	3.488	0.00180224	0.0198253	-1.38524
KATNB1	-0.449723	4.53782	-3.48788	0.0018028	0.0198253	-1.38553
MIR3973	0.833668	2.62379	3.48765	0.00180384	0.0198253	-1.38607
STARD10	-0.491498	3.08698	-3.48547	0.00181375	0.0199132	-1.39117
OR56A1	-0.213236	1.39893	-3.48441	0.00181857	0.0199453	-1.39365
NFRKB	0.616107	4.88666	3.48251	0.00182729	0.0200063	-1.3981
LOC105376495	0.252396	1.71794	3.48229	0.00182829	0.0200063	-1.39862
TXNDC16	-0.752026	2.91309	-3.48195	0.00182986	0.0200063	-1.39941
LOC105370027	-0.267399	1.89775	-3.48063	0.00183592	0.0200517	-1.4025
DDX23	0.452273	4.54793	3.47898	0.00184357	0.020078	-1.40637
NOS1	-0.565445	2.85437	-3.4788	0.00184437	0.020078	-1.40678
SLK	-0.439657	6.60313	-3.47864	0.00184512	0.020078	-1.40715
DCPS	0.635781	3.85864	3.47795	0.00184835	0.020078	-1.40878
LOC730179	-0.244456	1.55805	-3.47776	0.00184923	0.020078	-1.40923
ADARB2-AS1	-0.309945	1.96956	-3.47763	0.00184982	0.020078	-1.40952
MIR920	0.365871	2.37508	3.47563	0.00185916	0.020157	-1.41422
MS4A4A	0.863161	1.80295	3.47524	0.00186094	0.020157	-1.41511
RASGEF1A	-0.759103	2.75014	-3.47315	0.00187075	0.0202424	-1.42001
HRASLS5	-0.513639	2.58494	-3.47213	0.00187557	0.0202735	-1.4224
SYT15	-0.961298	2.87389	-3.46856	0.00189246	0.0204351	-1.43076
TTC17	0.603473	6.038	3.46769	0.00189656	0.0204583	-1.43277
LOC284600	0.434327	2.71277	3.46669	0.00190135	0.0204889	-1.43512
SLC38A6	0.510973	3.96093	3.46544	0.0019073	0.0205319	-1.43803
ZNF75A	0.541849	5.13567	3.46477	0.00191052	0.0205454	-1.4396
RAB15	-0.932312	4.37881	-3.46156	0.00192596	0.0206903	-1.4471
RTN4RL2	-0.685207	3.5884	-3.46021	0.00193253	0.0207339	-1.45027
ALDH2	-1.27458	6.0454	-3.45991	0.00193398	0.0207339	-1.45097
PIGM	0.845417	4.97019	3.45618	0.00195214	0.0208671	-1.45967
TAF1D	-0.547269	6.18045	-3.45618	0.00195214	0.0208671	-1.45967
ITPR2	0.971511	6.17135	3.45613	0.00195238	0.0208671	-1.45978
PGLYRP3	-0.352456	1.58689	-3.45533	0.00195633	0.0208863	-1.46167
SLC48A1	-0.77384	3.71076	-3.45496	0.00195815	0.0208863	-1.46254
FOLH1	-1.56058	2.93132	-3.45353	0.00196516	0.0209397	-1.46586
RAB8B	0.613732	5.66847	3.45247	0.00197039	0.0209742	-1.46834
MIR1297	-0.227274	0.963401	-3.45204	0.00197253	0.0209757	-1.46935
GSTM2	0.671561	4.9331	3.44998	0.00198271	0.0210542	-1.47414
NUP37	0.530186	3.00917	3.44952	0.00198502	0.0210542	-1.47522
LOC105376605	-0.26463	1.48967	-3.44934	0.00198594	0.0210542	-1.47566
RUSC1-AS1	0.601391	3.1823	3.44879	0.00198865	0.0210617	-1.47693
MTMR11	0.818687	4.13582	3.44722	0.0019965	0.0211234	-1.48059
WARS	0.794344	4.72559	3.4468	0.00199861	0.0211244	-1.48158
NPIPB8	0.41033	1.65805	3.44606	0.0020023	0.0211421	-1.48329
SPA17	0.691273	3.12709	3.44517	0.0020068	0.0211683	-1.48538
SNORD14E	1.03905	3.12726	3.44324	0.00201651	0.0212494	-1.48988
MIR548L	0.56842	2.71938	3.44238	0.00202085	0.0212737	-1.49188
KCNH1	-1.81277	4.00661	-3.43981	0.0020339	0.0213716	-1.49787
PCF11	0.527808	4.22533	3.43975	0.00203423	0.0213716	-1.49802
KCNIP2	-1.11043	3.00346	-3.43922	0.00203691	0.0213784	-1.49925
OR8G5	-0.262948	1.79777	-3.43804	0.00204298	0.021394	-1.50202
SCNM1	0.373439	3.61797	3.43776	0.00204441	0.021394	-1.50267
TMEM255B	0.569495	3.34751	3.43774	0.00204452	0.021394	-1.50272
MMP26	-0.240435	1.4111	-3.43607	0.00205308	0.0214478	-1.50661
RNF31	0.454706	4.534	3.43594	0.00205375	0.0214478	-1.50691
ATL1	-1.13992	3.93964	-3.4326	0.00207096	0.021606	-1.51468
OR2L1P	-1.10055	4.48839	-3.43202	0.002074	0.0216162	-1.51604
ATHL1	0.974447	3.29135	3.43104	0.00207909	0.0216477	-1.51832
STAT2	0.807044	4.99291	3.43045	0.00208217	0.0216582	-1.5197
CMKLR1	0.808335	3.35997	3.42866	0.00209151	0.0217339	-1.52387
ANKRD34A	-0.597708	2.35828	-3.42727	0.00209881	0.0217881	-1.52711
GAS6-AS2	-0.97618	2.17725	-3.42522	0.00210961	0.0218786	-1.53188
YBX1	0.704949	8.11169	3.42457	0.00211301	0.0218923	-1.53338
FOXR1	-0.222554	1.55993	-3.42305	0.00212107	0.0219541	-1.53692
JPH4	-1.17483	4.30624	-3.42265	0.00212324	0.0219548	-1.53787
ACTN3	-0.375187	2.10022	-3.4212	0.00213094	0.0220127	-1.54124
CHAC1	-0.870305	3.17851	-3.41996	0.00213756	0.0220551	-1.54413
SLC6A15	-1.43113	2.72559	-3.41964	0.00213925	0.0220551	-1.54486
SMG5	0.565163	5.71992	3.4163	0.00215719	0.0222182	-1.55263
ACCS	0.878366	3.90869	3.41556	0.00216122	0.0222247	-1.55437
PAN3	0.409478	5.99693	3.41519	0.00216319	0.0222247	-1.55521
CD1C	0.225788	1.82665	3.41501	0.00216417	0.0222247	-1.55564
UTP20	0.75002	4.37357	3.41284	0.00217595	0.0223238	-1.56069
NMNAT2	-2.03989	4.52922	-3.41185	0.00218132	0.022357	-1.56298
AMN1	-0.789621	3.61244	-3.41058	0.0021883	0.0224062	-1.56595
AMIGO1	-0.977021	3.52536	-3.41019	0.0021904	0.0224062	-1.56684
TXLNA	0.832919	5.62028	3.40917	0.00219604	0.022442	-1.56923
RNF207	-0.700696	3.88062	-3.40601	0.00221341	0.0225826	-1.57656
TUBGCP3	0.629339	4.6513	3.40589	0.00221411	0.0225826	-1.57685
LOC100506551	-0.26657	1.97492	-3.40546	0.00221649	0.022585	-1.57785
FGF4	-0.359895	2.20673	-3.39919	0.00225149	0.0229193	-1.59242
LINC00641	-1.0514	5.05527	-3.39823	0.00225686	0.0229517	-1.59464
LOC101928387	-0.777041	2.27235	-3.39776	0.00225951	0.0229564	-1.59573
MTF2	0.559967	4.32976	3.39712	0.00226315	0.022971	-1.59722
PPP1R3C	-1.2029	5.24839	-3.39549	0.00227235	0.0230151	-1.601
C12orf42	-0.175679	1.97734	-3.39542	0.00227275	0.0230151	-1.60116
MGP	1.38903	2.81944	3.39519	0.00227407	0.0230151	-1.6017
EP400	0.502245	6.54596	3.39355	0.00228343	0.0230861	-1.60552
PPFIA2	-1.68099	4.53546	-3.39318	0.00228549	0.0230861	-1.60636
LTB4R	0.559609	3.06417	3.39148	0.00229525	0.0231623	-1.61032
FAM19A2	-0.615795	2.19941	-3.3909	0.00229857	0.0231735	-1.61166
LOC105370023	-0.533305	1.42137	-3.38983	0.00230472	0.0232132	-1.61414
CHST1	-1.12088	3.65844	-3.38749	0.00231822	0.0233079	-1.61957
RHCG	-0.356919	2.14622	-3.38735	0.002319	0.0233079	-1.61989
C1orf115	-1.38419	3.81084	-3.38705	0.00232079	0.0233079	-1.6206
MIR4511	-0.252306	1.31012	-3.38594	0.00232722	0.0233502	-1.62318
SF3A3	0.710692	6.16524	3.3849	0.00233323	0.0233869	-1.62557
AURKAIP1	-0.448953	4.4816	-3.38439	0.00233622	0.0233869	-1.62676
ADD3	-0.779668	5.70221	-3.38416	0.00233757	0.0233869	-1.6273
AACS	-0.649743	5.08084	-3.3821	0.00234959	0.023463	-1.63207
SERTM1	-1.01738	2.91374	-3.38209	0.00234966	0.023463	-1.63209
ESPL1	0.46057	2.28508	3.38167	0.00235215	0.0234656	-1.63308
AGO3	0.510163	5.63138	3.38125	0.00235462	0.0234678	-1.63405
SLC22A9	-0.513398	2.74435	-3.38044	0.00235936	0.0234708	-1.63592
NKX6-2	-1.26334	3.45225	-3.38043	0.00235939	0.0234708	-1.63593
SNORD114-23	-0.661198	1.61767	-3.37728	0.00237803	0.0236216	-1.64325
FLVCR2	0.521935	3.11681	3.37711	0.00237906	0.0236216	-1.64365
LOC105370561	-0.254834	1.84169	-3.37577	0.00238701	0.023633	-1.64675
NAA25	0.564985	5.24764	3.37565	0.00238773	0.023633	-1.64703
HEATR1	0.817027	5.52569	3.37555	0.00238829	0.023633	-1.64725
ZNF692	0.590595	5.51525	3.3754	0.00238922	0.023633	-1.64761
TIPIN	0.397343	2.49639	3.37349	0.00240058	0.0237229	-1.65201
LOC283435	-0.183304	1.30972	-3.3722	0.00240833	0.0237771	-1.65501
PDIA3P1	0.913395	5.09366	3.36707	0.0024393	0.0240602	-1.66688
H19	2.20974	4.08101	3.36662	0.00244209	0.0240651	-1.66794
LOC100130268	-0.312434	1.50376	-3.36518	0.00245083	0.0240817	-1.67126
HSPB11	0.557169	3.96357	3.36495	0.00245223	0.0240817	-1.67179
WEE1	1.71165	4.57555	3.36491	0.00245247	0.0240817	-1.67188
MR1	0.666191	2.38871	3.36483	0.00245296	0.0240817	-1.67207
PCED1B-AS1	0.455599	1.73167	3.36376	0.00245952	0.0241235	-1.67455
FGFR1OP2	0.436271	3.25919	3.3625	0.00246725	0.0241767	-1.67746
LOC105376568	-0.308981	1.82401	-3.36036	0.00248043	0.0242791	-1.68241
USP44	-0.249405	1.46802	-3.36005	0.00248233	0.0242791	-1.68312
ZEB1-AS1	0.283537	2.4665	3.35869	0.0024908	0.0243393	-1.68629
RNF219-AS1	-0.66962	2.58402	-3.35767	0.00249709	0.0243576	-1.68863
FBXW8	0.699204	5.16167	3.35764	0.00249733	0.0243576	-1.68872
SNORD116-27	-1.31379	3.91049	-3.35591	0.00250808	0.0244398	-1.69271
LOC105376572	-0.246168	1.56646	-3.35404	0.00251976	0.0245101	-1.69702
ITGAM	1.12837	3.68085	3.35401	0.00251997	0.0245101	-1.6971
CCDC84	0.567636	5.13416	3.3525	0.00252944	0.0245794	-1.70058
STPG1	-0.484265	2.0403	-3.35163	0.00253495	0.0246102	-1.7026
LOC100132287	0.792795	8.15209	3.34992	0.00254575	0.0246724	-1.70655
ULK1	-0.465065	4.30919	-3.34987	0.00254607	0.0246724	-1.70667
PCSK7	0.517443	3.99966	3.3486	0.00255413	0.0247276	-1.7096
PPP6R3	0.491755	5.57639	3.34587	0.00257157	0.0248735	-1.71592
LOC105369509	-0.308177	1.5692	-3.34429	0.00258168	0.0249465	-1.71956
ZMYM1	0.610162	3.64835	3.34395	0.00258387	0.0249465	-1.72035
GRM5	-1.87241	3.64282	-3.34338	0.00258752	0.0249587	-1.72166
TLR5	0.805978	3.2492	3.34183	0.00259751	0.025032	-1.72523
CA7	-0.659388	1.58171	-3.34068	0.00260495	0.0250807	-1.72789
SOX13	0.745626	4.35765	3.34	0.00260936	0.0251001	-1.72946
BRCA2	1.14126	2.76429	3.33849	0.00261918	0.0251643	-1.73295
ARHGAP11B	1.59788	3.60766	3.33824	0.00262084	0.0251643	-1.73353
C2CD2L	-0.563579	4.03619	-3.33392	0.00264911	0.0254125	-1.74349
PDZD8	-0.510519	3.88761	-3.33347	0.0026521	0.025418	-1.74454
MIR495	-0.514975	1.59188	-3.33273	0.00265694	0.0254292	-1.74623
MIR889	-0.398266	1.33945	-3.33255	0.00265812	0.0254292	-1.74664
SIAH3	-0.522637	2.41401	-3.33031	0.00267299	0.0255481	-1.75182
MMP14	1.8821	4.86487	3.3297	0.00267704	0.0255636	-1.75323
PPP1R13B	-0.830227	4.22549	-3.32772	0.00269024	0.0256494	-1.75779
LOC105371227	-0.255936	2.24258	-3.32762	0.00269093	0.0256494	-1.75803
PPIAL4C	-0.27591	2.32162	-3.32716	0.00269396	0.025655	-1.75907
PPP1R1A	-1.32878	3.20235	-3.32381	0.0027165	0.0258462	-1.7668
CTSK	0.995373	4.27245	3.32317	0.00272082	0.0258639	-1.76828
SIPA1L2	0.99447	5.29772	3.32262	0.00272453	0.0258685	-1.76954
CISD1	-0.45535	2.89757	-3.32237	0.00272625	0.0258685	-1.77013
CADM3-AS1	-0.682236	2.95512	-3.32026	0.00274051	0.02597	-1.77497
MIR544A	-0.770661	2.11694	-3.32006	0.0027419	0.02597	-1.77544
MYO5A	-0.947753	6.93193	-3.3188	0.0027505	0.026028	-1.77834
HIST2H4B	0.853538	4.07345	3.31633	0.00276739	0.0261513	-1.78402
APBB1	-0.478825	3.18264	-3.31564	0.00277216	0.0261513	-1.78562
NOTCH2	0.597429	6.36463	3.31532	0.00277437	0.0261513	-1.78636
LOC101928177	-0.297964	1.29099	-3.31526	0.00277474	0.0261513	-1.78648
LOC105379872	-0.328386	1.73913	-3.31495	0.00277694	0.0261513	-1.78721
CEP57	0.407519	4.77743	3.31472	0.0027785	0.0261513	-1.78774
PPIP5K1	-0.979032	6.77688	-3.3128	0.00279172	0.0262522	-1.79214
TBC1D4	-0.528994	3.20252	-3.30982	0.00281244	0.0264234	-1.799
ABTB2	-0.712112	3.83537	-3.30813	0.0028243	0.0264897	-1.8029
LINC00934	-0.22034	1.37985	-3.30778	0.00282678	0.0264897	-1.80371
PEBP1	-0.820938	7.03153	-3.30755	0.00282839	0.0264897	-1.80424
SNRPE	0.338519	2.45247	3.30737	0.00282961	0.0264897	-1.80464
ITPKB-IT1	0.733127	3.14477	3.30695	0.00283254	0.0264935	-1.8056
SERPING1	1.41378	5.33805	3.30591	0.00283987	0.0265384	-1.808
SPATA17	0.80195	2.17904	3.30528	0.00284431	0.0265562	-1.80945
SCMH1	0.423676	6.621	3.3022	0.00286616	0.026736	-1.81654
DPYSL4	-0.858257	4.81345	-3.30148	0.00287127	0.026736	-1.81819
MGA	0.56464	5.57574	3.30138	0.00287194	0.026736	-1.81841
LINC00970	-0.2738	1.83164	-3.30104	0.00287435	0.026736	-1.81919
LOC728084	-0.234347	1.34604	-3.30077	0.00287632	0.026736	-1.81982
UCN3	-0.291474	2.03566	-3.29955	0.002885	0.026793	-1.82262
OOSP2	-0.209247	1.31726	-3.29519	0.00291639	0.0270605	-1.83265
LOC105371590	-0.212681	1.34174	-3.29479	0.00291926	0.0270632	-1.83356
ARID2	0.685181	5.80285	3.29402	0.00292481	0.0270906	-1.83532
RAP1GAP	-1.36636	4.05559	-3.29295	0.00293256	0.0270926	-1.83777
PLEKHA6	-1.38158	4.8737	-3.29253	0.00293566	0.0270926	-1.83875
LOC653786	-0.302074	1.79862	-3.29239	0.00293665	0.0270926	-1.83906
OR13G1	-0.198139	1.10838	-3.29237	0.0029368	0.0270926	-1.83911
SUSD6	0.80814	3.93225	3.29221	0.00293793	0.0270926	-1.83947
CHD2	0.492225	6.17463	3.29163	0.00294222	0.0271083	-1.84082
CKAP2	0.775885	4.17901	3.29085	0.0029479	0.0271367	-1.84261
DOCK1	-0.584717	6.30676	-3.29014	0.00295307	0.0271605	-1.84423
PHLDA1	0.825803	4.37491	3.28971	0.0029562	0.0271655	-1.84521
NUP58	0.508391	5.79612	3.28925	0.00295956	0.0271725	-1.84627
VPS13C	0.586811	6.54495	3.28855	0.00296474	0.0271962	-1.84789
PINK1	-0.798561	6.32045	-3.28813	0.00296784	0.0272008	-1.84885
CUX2	-0.907701	2.30823	-3.28371	0.00300044	0.0274757	-1.85898
FBXO42	0.64445	4.12824	3.28236	0.00301051	0.0275339	-1.86208
GALNT18	-0.652692	4.16876	-3.28174	0.00301515	0.0275339	-1.86351
OR4F6	-0.328183	1.62725	-3.28147	0.00301718	0.0275339	-1.86413
QSER1	0.562779	4.74754	3.28145	0.0030173	0.0275339	-1.86417
C10orf120	-0.201226	1.63694	-3.28067	0.00302309	0.0275574	-1.86595
PHC1	0.642809	6.30319	3.2804	0.00302513	0.0275574	-1.86657
PAFAH1B2	-0.187189	4.51623	-3.27883	0.00303695	0.027641	-1.87018
RBBP6	0.488535	6.4368	3.2774	0.00304766	0.0277144	-1.87345
TRAV35	-0.241038	1.09618	-3.27699	0.00305079	0.0277188	-1.8744
DYNC2H1	0.650172	5.24028	3.27552	0.00306191	0.0277957	-1.87777
PRKCB	-1.72104	3.61451	-3.27473	0.00306786	0.0278257	-1.87957
MIR4713	-0.331235	1.59214	-3.27434	0.00307086	0.0278288	-1.88047
C14orf93	0.383879	2.89679	3.27323	0.00307928	0.0278811	-1.88301
LIN9	0.368911	2.32247	3.2727	0.00308333	0.0278937	-1.88423
SNORD115-37	-0.219295	0.858765	-3.27196	0.003089	0.027907	-1.88593
LINC01493	-0.226172	1.47498	-3.27181	0.00309013	0.027907	-1.88627
TPPP2	-0.329166	1.9349	-3.27047	0.00310037	0.0279754	-1.88933
RBBP4	0.458215	6.36004	3.26959	0.00310709	0.0279913	-1.89134
SCAF11	0.587929	4.88735	3.26954	0.00310748	0.0279913	-1.89145
PLEKHG3	-0.593715	3.01786	-3.26813	0.00311836	0.0280653	-1.89469
KCNH5	-1.11538	2.08665	-3.26622	0.00313308	0.0281509	-1.89905
DNASE1	0.42486	3.16367	3.2662	0.00313325	0.0281509	-1.8991
PKD2L1	-0.452145	1.80952	-3.26483	0.00314393	0.0282227	-1.90225
CDC42BPB	-0.412727	6.39417	-3.26426	0.00314834	0.0282381	-1.90355
CD101	0.706382	2.83015	3.26185	0.00316711	0.0283458	-1.90905
SNORD115-31	-2.48378	4.90998	-3.26184	0.00316723	0.0283458	-1.90909
TOLLIP	-0.650594	4.3514	-3.26168	0.00316846	0.0283458	-1.90945
LOC105378464	-0.255649	1.80463	-3.26085	0.00317498	0.0283644	-1.91135
SNHG21	0.395365	2.73748	3.26072	0.00317595	0.0283644	-1.91164
SNORD115-41	-0.726367	1.45782	-3.25943	0.00318611	0.0284309	-1.91459
PTGFRN	1.63502	5.36141	3.25865	0.00319231	0.0284621	-1.91639
USMG5	-0.610683	4.37165	-3.25676	0.00320721	0.0285706	-1.92071
DICER1-AS1	0.299509	2.82351	3.25592	0.00321388	0.0286057	-1.92263
APH1A	0.451597	3.92449	3.25474	0.00322329	0.0286651	-1.92533
MSANTD2	0.460234	4.17555	3.254	0.00322916	0.0286694	-1.92702
WARS2	0.591292	4.48537	3.25399	0.00322924	0.0286694	-1.92704
TMEM229B	0.426371	2.20419	3.25291	0.00323781	0.0286916	-1.9295
SNORD115-46	-1.1801	3.92343	-3.25271	0.00323943	0.0286916	-1.92996
LOC728975	-0.237209	2.48245	-3.25265	0.00323995	0.0286916	-1.93011
LOC101927936	-0.235824	1.41283	-3.25221	0.00324344	0.0286983	-1.9311
CFHR5	-0.253447	1.35534	-3.25143	0.00324968	0.0287293	-1.93288
FAM181B	0.483915	2.90511	3.25041	0.00325789	0.0287775	-1.93522
LOC101929140	0.491621	2.42702	3.24975	0.0032632	0.0287871	-1.93673
RAB11FIP2	-0.765553	5.42441	-3.24959	0.00326446	0.0287871	-1.93708
SPATA13	0.827143	4.31044	3.24893	0.00326982	0.0288101	-1.9386
TRAJ50	-0.235092	1.27961	-3.2483	0.00327486	0.0288141	-1.94003
ZNF84	0.759825	2.91297	3.24819	0.00327576	0.0288141	-1.94028
TMEM240	-0.440767	2.73648	-3.24724	0.00328351	0.028846	-1.94247
PYGM	-1.13828	3.69499	-3.24707	0.00328489	0.028846	-1.94286
OR52I2	-0.168433	1.0255	-3.24655	0.00328911	0.0288588	-1.94405
ZNF740	0.425257	4.11877	3.246	0.00329356	0.0288737	-1.9453
FUT8	-0.765832	4.99895	-3.24509	0.00330095	0.0289055	-1.94737
RIMKLB	0.54377	4.96543	3.24487	0.0033027	0.0289055	-1.94786
ITPK1	-0.829891	5.67556	-3.24416	0.00330854	0.0289094	-1.9495
MIR409	-0.311253	1.84597	-3.24368	0.0033124	0.0289094	-1.95058
CIITA	1.4176	4.20931	3.24342	0.00331454	0.0289094	-1.95118
PPFIA1	0.646147	5.24069	3.24335	0.00331517	0.0289094	-1.95135
NCF2	0.675409	3.4978	3.24282	0.00331944	0.0289094	-1.95254
LOC105370985	-0.299802	1.4456	-3.24254	0.00332174	0.0289094	-1.95318
LOC102724450	-0.22713	3.0878	-3.24246	0.00332245	0.0289094	-1.95338
CUBN	0.871636	3.0592	3.24176	0.00332817	0.0289352	-1.95497
GAS2L3	1.19662	3.62167	3.24016	0.00334134	0.0290257	-1.95863
LOC105378672	0.457613	1.98876	3.23897	0.00335112	0.0290632	-1.96133
SUCLA2-AS1	-0.253602	1.55931	-3.23896	0.00335121	0.0290632	-1.96136
KLF17	0.386756	2.71643	3.2374	0.00336414	0.0291513	-1.96492
TRMT5	0.545442	3.92079	3.23682	0.00336897	0.029169	-1.96625
MORN1	0.37199	3.03956	3.23485	0.00338538	0.0292869	-1.97074
PPIE	0.556646	4.06661	3.23333	0.00339809	0.0293726	-1.97421
LOC105369592	0.522806	2.02497	3.22966	0.00342896	0.029595	-1.98257
C1RL	0.827581	3.0696	3.2296	0.00342947	0.029595	-1.98271
ZFP36L1	0.79084	5.26932	3.22803	0.00344271	0.0296849	-1.98628
CEPT1	0.562227	3.97297	3.22703	0.00345124	0.0297299	-1.98857
MLXIP	0.63493	4.90757	3.22675	0.0034536	0.0297299	-1.9892
FCMR	0.224936	1.9942	3.22501	0.00346847	0.0298296	-1.99317
UBC	0.893093	4.96294	3.22473	0.00347088	0.0298296	-1.99381
TROVE2	0.613033	5.79469	3.22355	0.00348096	0.0298918	-1.9965
RPS15AP10	0.482011	2.86872	3.22174	0.00349648	0.0299878	-2.00061
PYCR2	0.383542	3.66677	3.22158	0.00349786	0.0299878	-2.00098
ARHGEF10L	0.631954	3.98089	3.22115	0.00350156	0.029995	-2.00195
LINC00597	0.592028	2.55062	3.21977	0.00351352	0.0300475	-2.00511
RECQL	0.866274	4.45851	3.2194	0.00351666	0.0300475	-2.00593
NIT1	0.385939	4.15446	3.21874	0.00352238	0.0300475	-2.00743
NPAT	0.559026	5.20783	3.21854	0.00352413	0.0300475	-2.00789
ARNT	0.374671	6.1171	3.2185	0.00352445	0.0300475	-2.00798
CD81-AS1	0.551421	2.26191	3.21845	0.00352489	0.0300475	-2.00809
PGR	-0.245269	1.42664	-3.2154	0.00355144	0.0302338	-2.01503
TCEA3	1.0152	3.29637	3.21528	0.00355251	0.0302338	-2.01531
RAB29	0.780279	3.97455	3.21458	0.00355863	0.0302613	-2.0169
PITHD1	-0.44979	4.77811	-3.21399	0.00356386	0.0302813	-2.01826
IDH3A	-0.583468	3.78679	-3.21341	0.0035689	0.0302855	-2.01957
CSF3R	0.85514	2.62741	3.21327	0.00357014	0.0302855	-2.01989
CLEC4D	-0.187467	1.41502	-3.21102	0.00358998	0.0304023	-2.02501
HIST2H2BB	0.688587	4.09034	3.21084	0.00359155	0.0304023	-2.02542
TP73-AS1	0.697874	3.09285	3.21072	0.0035926	0.0304023	-2.02569
ALPK3	0.92486	2.56133	3.2081	0.00361585	0.0305632	-2.03165
LAMTOR2	0.273857	4.03739	3.2077	0.00361937	0.0305632	-2.03255
SLC26A10	0.352365	2.52162	3.2075	0.00362113	0.0305632	-2.033
SNORD14A	0.67695	4.25332	3.20726	0.00362328	0.0305632	-2.03355
LYZ	1.5193	2.78132	3.20666	0.00362869	0.0305843	-2.03493
SFT2D2	0.791681	5.96093	3.20543	0.00363968	0.0306522	-2.03772
LOC100506321	-0.204873	1.52101	-3.20394	0.00365299	0.0307397	-2.0411
ZMYM4	0.450313	6.77294	3.2036	0.00365602	0.0307405	-2.04186
MUC5B	-0.197829	2.38828	-3.20207	0.00366982	0.0308084	-2.04534
EFCAB2	0.636938	3.55487	3.20205	0.00366997	0.0308084	-2.04538
RERG	-0.746379	2.8107	-3.20117	0.00367792	0.0308269	-2.04738
DEAF1	-0.392418	5.07139	-3.20116	0.00367806	0.0308269	-2.04742
VSX2	-0.293015	1.90006	-3.19778	0.00370871	0.0310433	-2.05508
MAPKAPK5-AS1	0.446068	3.0927	3.19765	0.00370989	0.0310433	-2.05538
SCP2	0.581303	6.07055	3.19734	0.00371276	0.0310433	-2.05609
NEO1	-0.805109	5.83071	-3.19436	0.00373998	0.031246	-2.06284
PCNXL4	0.575704	5.69379	3.19243	0.00375778	0.0313479	-2.06723
TMPRSS12	-0.184883	1.2078	-3.19239	0.00375816	0.0313479	-2.06732
LOC105369683	-0.49402	1.76462	-3.19205	0.00376126	0.0313489	-2.06808
TOMM20	-0.35377	5.07673	-3.19138	0.00376749	0.0313654	-2.06961
PGLYRP4	-0.224105	1.88486	-3.19119	0.00376924	0.0313654	-2.07004
HHIPL1	-0.606662	3.18832	-3.1898	0.00378213	0.0314245	-2.0732
TBC1D12	-0.603263	3.19688	-3.18978	0.00378233	0.0314245	-2.07324
MYRF	-1.10767	4.55046	-3.18569	0.00382043	0.031716	-2.0825
MSI1	0.924145	5.1016	3.18425	0.00383399	0.031803	-2.08577
PLBD1-AS1	0.417964	2.67772	3.18393	0.00383699	0.031803	-2.0865
LOC101929147	0.46934	2.40983	3.18258	0.0038497	0.0318626	-2.08955
LOC101930421	-0.766551	3.01454	-3.18253	0.00385025	0.0318626	-2.08968
MPI	-0.44031	5.55164	-3.18206	0.00385469	0.0318741	-2.09075
RIT1	0.769514	4.83066	3.18084	0.0038662	0.0319276	-2.0935
LOC105369861	-0.168778	1.49135	-3.18047	0.00386971	0.0319276	-2.09434
SERPINA1	0.61528	2.62677	3.17986	0.00387555	0.0319276	-2.09573
SCNN1D	0.487174	3.70887	3.17984	0.00387575	0.0319276	-2.09578
VSTM4	0.436363	4.02121	3.17977	0.00387638	0.0319276	-2.09593
PRC1	1.13451	4.17917	3.1789	0.00388468	0.0319541	-2.09791
FAM73A	-0.500221	5.3963	-3.17865	0.00388705	0.0319541	-2.09847
HS6ST3	-1.95953	2.70973	-3.17818	0.00389152	0.0319541	-2.09953
PLEKHA8P1	0.501761	3.39125	3.17815	0.00389179	0.0319541	-2.09959
POLA2	0.636837	3.45701	3.17749	0.00389812	0.0319811	-2.10109
KIAA1107	-1.62075	5.117	-3.1762	0.00391046	0.0320435	-2.10401
MYBPH	0.496804	3.4652	3.17606	0.00391184	0.0320435	-2.10434
VCAM1	1.33991	3.49523	3.17389	0.00393264	0.0321865	-2.10924
SLC9A3R2	-0.42792	5.64306	-3.1736	0.00393545	0.0321865	-2.10989
OR4D6	-0.252596	1.33507	-3.17141	0.00395663	0.0323346	-2.11485
DISP2	-0.636945	2.88356	-3.17058	0.00396472	0.0323755	-2.11674
LOC101928735	-0.184429	1.32682	-3.16942	0.00397599	0.0324422	-2.11936
FBXO44	-0.736481	3.95418	-3.16852	0.00398478	0.0324887	-2.12139
CBX5	0.551769	5.98251	3.16819	0.00398799	0.0324896	-2.12214
DUPD1	-0.293503	1.92558	-3.16725	0.00399723	0.0325396	-2.12427
ANKRD22	0.788849	1.99438	3.16626	0.00400689	0.0325871	-2.1265
UBQLNL	0.752295	2.87455	3.16602	0.00400929	0.0325871	-2.12705
CDC7	1.07391	4.07932	3.16538	0.00401555	0.0326052	-2.1285
CLDN10	-1.62755	4.23358	-3.1649	0.00402031	0.0326052	-2.12959
SLC11A2	0.448168	5.10351	3.16444	0.00402477	0.0326052	-2.13061
SNORD116-29	-1.76818	5.05291	-3.16425	0.00402671	0.0326052	-2.13106
SYT6	0.669884	2.45302	3.16377	0.00403137	0.0326052	-2.13212
LRRC20	-0.320324	3.1095	-3.1636	0.00403309	0.0326052	-2.13252
HS3ST4	-0.596676	2.2774	-3.16331	0.0040359	0.0326052	-2.13316
CCKBR	-0.712373	2.19746	-3.16327	0.00403639	0.0326052	-2.13327
HTR2A	-2.19931	2.92098	-3.16222	0.00404669	0.032653	-2.13562
OR2T35	-0.330837	1.66548	-3.16204	0.00404854	0.032653	-2.13605
CKS1B	0.550478	4.06139	3.16111	0.00405771	0.0326984	-2.13813
LOC105370341	-0.258104	1.44898	-3.16076	0.00406127	0.0326984	-2.13894
LOC101928767	0.583463	1.90224	3.16053	0.00406353	0.0326984	-2.13946
LOC105378636	0.531288	2.27019	3.1596	0.00407278	0.0327477	-2.14155
C11orf74	-0.318586	2.89659	-3.1586	0.00408276	0.0328028	-2.14381
PDE1B	-1.33879	3.19423	-3.15749	0.00409387	0.0328472	-2.14632
ERH	0.628444	5.27096	3.15742	0.00409454	0.0328472	-2.14647
RCOR3	0.414175	5.34684	3.15644	0.00410436	0.0328906	-2.14868
FES	0.341119	3.07096	3.15626	0.00410623	0.0328906	-2.1491
CYB5RL	0.267705	2.98901	3.15543	0.00411452	0.0329211	-2.15096
LOC105378415	-0.242895	1.56967	-3.15526	0.00411631	0.0329211	-2.15137
LINC00938	0.764624	4.67081	3.15474	0.0041215	0.0329374	-2.15253
ACSM6	-0.174567	1.41948	-3.15246	0.00414459	0.0330967	-2.15768
MARK3	0.320513	6.92296	3.15095	0.00415989	0.0331885	-2.16108
CRTAC1	-0.481536	2.77622	-3.1507	0.00416242	0.0331885	-2.16164
SQRDL	0.871976	3.42429	3.14855	0.00418442	0.0333386	-2.1665
RPS6KC1	-0.434252	4.74597	-3.14706	0.00419964	0.0334345	-2.16986
RPS6KL1	-0.569842	3.24339	-3.14531	0.00421764	0.0335493	-2.1738
SFXN2	0.424391	2.93174	3.14504	0.00422047	0.0335493	-2.17442
SLC5A8	-0.243015	1.36678	-3.14432	0.0042279	0.033583	-2.17604
LOC105369796	-0.203237	1.41919	-3.14301	0.00424149	0.0336479	-2.179
LOC148696	-0.25461	1.80192	-3.14291	0.00424249	0.0336479	-2.17922
CDIPT-AS1	-0.267132	1.96505	-3.1409	0.00426345	0.0337874	-2.18376
THEM5	-0.260968	1.79576	-3.1406	0.00426653	0.0337874	-2.18443
TNFSF18	-0.294122	1.58591	-3.1399	0.00427384	0.0338198	-2.18601
LINC00339	0.338336	2.10601	3.13945	0.00427854	0.0338314	-2.18702
MIR628	-0.695517	2.13643	-3.13908	0.00428239	0.0338321	-2.18785
ZC3H13	-0.515694	6.32751	-3.13822	0.00429144	0.0338321	-2.1898
DHX37	0.356013	3.5823	3.13811	0.00429254	0.0338321	-2.19003
GNL2	0.735659	4.99185	3.13802	0.00429345	0.0338321	-2.19023
SLC9A7P1	-1.02334	2.91376	-3.1379	0.00429475	0.0338321	-2.19051
LOC105369443	-0.203469	1.28341	-3.13753	0.00429867	0.0338375	-2.19135
DCLRE1B	0.594437	3.46137	3.13714	0.00430276	0.0338443	-2.19223
KIAA0754	0.733903	4.9017	3.13512	0.00432398	0.0339753	-2.19676
SLITRK6	-0.266162	1.42222	-3.13435	0.0043322	0.0339753	-2.19851
C1orf233	-0.620137	3.05764	-3.13424	0.00433336	0.0339753	-2.19876
PMEL	-0.224238	1.9829	-3.13423	0.00433343	0.0339753	-2.19877
MFSD4	-1.44329	2.80358	-3.13402	0.00433562	0.0339753	-2.19924
LOC100129940	0.259962	1.71912	3.13298	0.00434671	0.0340368	-2.2016
LOC105370085	-0.41292	3.15122	-3.13265	0.00435014	0.0340382	-2.20232
PIWIL4	0.476614	2.40573	3.13107	0.00436704	0.034145	-2.2059
HACD3	-1.13502	6.71638	-3.13027	0.00437555	0.0341708	-2.20769
LOC105378499	-0.326843	1.67826	-3.13006	0.00437776	0.0341708	-2.20816
RAB3B	-1.18042	2.69792	-3.1294	0.0043848	0.0341708	-2.20964
WRAP73	0.28199	3.67567	3.12879	0.00439138	0.0341708	-2.21102
LOC81691	0.494423	2.91398	3.1287	0.00439236	0.0341708	-2.21123
LINC01481	0.285765	2.65632	3.12863	0.00439306	0.0341708	-2.21137
SNORD115-17	-2.41569	5.84072	-3.12836	0.00439602	0.0341708	-2.21199
ELK4	0.351098	2.33347	3.12832	0.00439642	0.0341708	-2.21208
FAM13C	-0.78721	4.1264	-3.12659	0.00441499	0.0342839	-2.21596
ZBTB8OS	0.348379	2.82156	3.12636	0.00441751	0.0342839	-2.21649
RSC1A1	0.399008	5.15687	3.12581	0.00442338	0.0343041	-2.21771
ADPGK	0.61337	4.65122	3.12484	0.00443394	0.0343606	-2.21991
PIP4K2C	-0.663842	4.49544	-3.1236	0.0044474	0.0344279	-2.2227
LOC101927620	-0.289634	1.67175	-3.12341	0.00444943	0.0344279	-2.22313
LOC105370610	-0.40458	1.93526	-3.12305	0.00445328	0.0344279	-2.22392
MFN2	-0.504955	5.95096	-3.12283	0.00445576	0.0344279	-2.22443
FAM87B	0.504515	3.22613	3.12236	0.00446083	0.0344417	-2.22548
ITFG2	0.598014	4.94443	3.12166	0.00446844	0.034475	-2.22705
CAMK2N1	-1.06753	5.62173	-3.12066	0.00447938	0.0345229	-2.22931
FOLR2	0.498412	2.5415	3.12049	0.00448123	0.0345229	-2.22969
CPSF7	0.46893	4.03616	3.1176	0.00451295	0.0347417	-2.23619
VSTM5	-0.387415	2.01982	-3.11661	0.00452381	0.0347999	-2.2384
ID3	1.41319	3.76198	3.11586	0.00453208	0.0348311	-2.24008
CD44	2.23655	4.63206	3.11564	0.00453452	0.0348311	-2.24058
IFFO1	0.525226	3.82945	3.11519	0.00453946	0.0348369	-2.24158
MYOG	-0.216447	2.50953	-3.11497	0.00454192	0.0348369	-2.24208
GNG2	0.514308	3.07563	3.11413	0.00455127	0.0348512	-2.24398
ALDH6A1	-1.03518	5.71423	-3.11407	0.00455187	0.0348512	-2.2441
LOC105378300	-0.184979	1.61804	-3.1139	0.00455376	0.0348512	-2.24448
TBX15	0.994415	3.5636	3.11341	0.00455922	0.0348675	-2.24558
PLA2G5	0.768942	2.44083	3.11305	0.00456328	0.0348732	-2.24641
FLT3	-0.281298	2.14835	-3.11272	0.0045669	0.0348754	-2.24714
SPRNP1	-0.41374	1.36187	-3.11027	0.00459429	0.0350591	-2.25265
EED	0.402734	4.01257	3.1086	0.00461302	0.0351764	-2.25639
LOC101928324	0.575914	1.93071	3.1083	0.00461639	0.0351765	-2.25707
SNORD116-25	-1.09181	2.84154	-3.10769	0.00462326	0.0351887	-2.25844
RUSC1	-0.403329	3.25825	-3.10756	0.0046247	0.0351887	-2.25872
RAD51AP1	0.726313	2.34041	3.10553	0.00464761	0.0353374	-2.26327
TTF2	0.518413	3.26755	3.10368	0.00466855	0.0354708	-2.26741
LINC00935	-0.181527	1.30412	-3.10336	0.00467221	0.0354729	-2.26813
IPP	0.452604	3.41169	3.10123	0.00469651	0.0356317	-2.27291
DLG5	0.729299	6.00797	3.10045	0.00470547	0.0356738	-2.27467
CCNA1	-0.584183	2.12612	-3.09833	0.00472977	0.0358321	-2.27941
ZNF646	0.395662	3.57708	3.09773	0.00473677	0.0358592	-2.28077
LOC105370002	-0.284676	1.4799	-3.09649	0.00475101	0.0359411	-2.28354
LOC102725144	-0.234931	2.09739	-3.09613	0.00475517	0.0359466	-2.28434
AHCTF1	0.417011	6.00366	3.09569	0.00476033	0.0359597	-2.28534
CD58	0.697188	3.48149	3.09351	0.00478554	0.0361241	-2.2902
MOAP1	-0.939438	5.10275	-3.09295	0.0047921	0.0361289	-2.29146
LOC105371264	-0.256017	1.52667	-3.09281	0.00479373	0.0361289	-2.29178
KNDC1	-0.90077	3.65519	-3.09177	0.00480585	0.0361289	-2.2941
SGMS1	-0.75098	5.78817	-3.09159	0.00480797	0.0361289	-2.29451
LOC105370281	-0.254668	1.37188	-3.09154	0.00480852	0.0361289	-2.29461
LINC00644	-0.174858	1.09356	-3.09088	0.00481626	0.0361289	-2.29609
TRAJ48	-0.381626	1.99312	-3.09083	0.00481687	0.0361289	-2.29621
SNAPC1	0.71736	4.12952	3.0904	0.00482195	0.0361289	-2.29718
MIR379	-0.355049	1.22887	-3.09035	0.00482246	0.0361289	-2.29728
GNPAT	0.59681	5.30198	3.09031	0.00482297	0.0361289	-2.29737
TMC3-AS1	-0.232568	1.81845	-3.09022	0.00482408	0.0361289	-2.29759
CCDC85B	-0.365649	2.6435	-3.08944	0.00483323	0.0361716	-2.29933
SSSCA1	-0.619808	4.35545	-3.08792	0.00485107	0.0362759	-2.30272
GJB3	-0.281666	1.74836	-3.08765	0.00485426	0.0362759	-2.30333
SPG21	0.503533	4.41646	3.08737	0.00485754	0.0362759	-2.30395
DHRS4L2	0.897948	4.99664	3.08623	0.00487111	0.0363513	-2.30652
LINC00343	-0.248265	1.42882	-3.08522	0.00488297	0.0364139	-2.30875
TEDDM1	-0.236417	1.50754	-3.0845	0.00489159	0.0364299	-2.31038
MVK	-0.366649	2.84895	-3.08419	0.00489528	0.0364299	-2.31107
ZBTB40	0.571395	5.26016	3.08417	0.00489554	0.0364299	-2.31112
OSGEP	0.423944	3.10108	3.08342	0.00490441	0.03647	-2.31279
STOX1	-1.58656	3.33854	-3.08123	0.00493061	0.0366388	-2.31769
DPH5	0.549727	2.7649	3.08015	0.00494361	0.0367095	-2.32011
ZRANB2	0.350461	6.93223	3.07848	0.00496366	0.0368323	-2.32384
CACNA1E	-1.32028	3.0979	-3.07727	0.00497831	0.0368811	-2.32655
TRIM21	0.811965	3.35483	3.07703	0.00498111	0.0368811	-2.32706
LINC00440	-0.221646	1.21908	-3.07682	0.00498371	0.0368811	-2.32754
LOC100130992	-0.313013	1.68112	-3.07677	0.00498432	0.0368811	-2.32766
CCDC177	-0.934861	2.45484	-3.07625	0.00499058	0.0369014	-2.32881
PLEKHD1	-0.194863	1.69589	-3.07519	0.00500345	0.0369706	-2.33118
HLX	0.436103	2.51502	3.0746	0.00501067	0.0369794	-2.33251
LOC105369597	-0.301636	2.10721	-3.07428	0.00501459	0.0369794	-2.33323
ZNF678	0.874238	3.93992	3.07409	0.00501683	0.0369794	-2.33364
DCAF8	0.462928	4.48691	3.07393	0.00501876	0.0369794	-2.33399
TEX35	0.387363	3.17592	3.07361	0.00502265	0.0369821	-2.3347
ADCY7	0.822992	3.35898	3.07222	0.00503968	0.0370815	-2.33782
IL12RB2	-0.503205	1.56342	-3.07172	0.00504578	0.0371003	-2.33893
DKK3	-0.903253	4.48981	-3.06862	0.00508391	0.0373545	-2.34586
TAOK3	0.617148	6.2985	3.0669	0.00510518	0.0374229	-2.3497
LOC105378922	0.43841	2.24212	3.06668	0.00510791	0.0374229	-2.35019
SNORD113-6	-0.361896	1.3601	-3.06613	0.00511473	0.0374229	-2.35141
PI4K2A	-0.75572	5.19644	-3.06597	0.00511665	0.0374229	-2.35176
ZRANB1	-0.667024	6.89521	-3.06594	0.00511705	0.0374229	-2.35183
SNORD113-5	-0.415729	1.64153	-3.06559	0.00512137	0.0374229	-2.35261
MIR329-1	-1.03648	2.85526	-3.06548	0.0051228	0.0374229	-2.35286
KLHDC7A	-0.21995	2.10891	-3.06528	0.00512531	0.0374229	-2.35331
KHDRBS1	0.409804	5.77042	3.06527	0.00512534	0.0374229	-2.35332
RB1	0.739361	5.32426	3.06419	0.00513882	0.0374951	-2.35573
FEM1B	-0.439802	5.20366	-3.0639	0.00514243	0.0374954	-2.35638
DDIT4	0.911585	5.55112	3.06309	0.00515251	0.0375427	-2.35818
KIF22	0.611454	4.58109	3.06126	0.00517545	0.0376838	-2.36227
MCL1	0.728398	6.81331	3.05986	0.00519309	0.037786	-2.36539
YY1AP1	0.511824	3.82863	3.05944	0.00519836	0.0377981	-2.36633
LOC101928377	-0.43697	2.35113	-3.05891	0.005205	0.0378201	-2.3675
C1orf112	0.629319	2.6446	3.05707	0.0052283	0.0379631	-2.37161
LOC105370584	-0.328342	1.35134	-3.05568	0.00524594	0.0380648	-2.3747
EPSTI1	0.703749	2.92164	3.05499	0.00525471	0.0381021	-2.37624
KRT72	-0.372206	1.77933	-3.05464	0.0052592	0.0381083	-2.37702
CALML3	-0.312359	2.80316	-3.05334	0.00527578	0.0381914	-2.37992
NAV3	-1.22637	4.98572	-3.05317	0.00527795	0.0381914	-2.38029
LOC101927464	-0.232791	1.6322	-3.04969	0.00532265	0.0384736	-2.38804
CHI3L2	1.38364	3.30389	3.04954	0.00532452	0.0384736	-2.38837
SLC36A4	0.409115	4.21523	3.04927	0.00532796	0.0384736	-2.38896
FAM186A	-0.151721	1.31332	-3.04874	0.00533491	0.0384973	-2.39016
LPCAT4	-0.934455	4.05483	-3.04737	0.00535256	0.0385981	-2.3932
OR5D14	-0.28142	1.43513	-3.04501	0.00538324	0.0387818	-2.39845
LOC105370810	-0.197754	1.44136	-3.04484	0.00538544	0.0387818	-2.39882
CD276	0.795333	4.2662	3.04309	0.0054083	0.0388894	-2.40271
SLC24A1	0.340473	2.57924	3.04294	0.0054103	0.0388894	-2.40305
PSME2	0.602645	4.38675	3.04285	0.0054115	0.0388894	-2.40326
EFS	0.79106	4.63311	3.04223	0.00541959	0.0389208	-2.40463
IGHV4-61	0.544675	3.70507	3.04028	0.00544518	0.0390778	-2.40896
BAZ1A	1.0784	5.16536	3.03815	0.00547332	0.0392529	-2.41369
GLUD1	-0.592674	5.28419	-3.03754	0.00548138	0.0392762	-2.41505
CATSPER1	-0.325822	1.92182	-3.03734	0.00548405	0.0392762	-2.41549
MIR4495	-0.17836	0.984648	-3.03675	0.00549186	0.0393052	-2.4168
LOC100506393	-0.422239	2.22784	-3.03613	0.00550008	0.0393173	-2.41817
PIGC	0.379926	2.50363	3.03589	0.0055033	0.0393173	-2.41871
HERC1	-0.65925	5.91411	-3.03553	0.00550818	0.0393173	-2.41953
TTC7B	-0.653372	4.27693	-3.0355	0.00550855	0.0393173	-2.41959
FRA10AC1	-0.475918	3.36718	-3.03486	0.0055171	0.0393516	-2.42101
TMEM9B-AS1	0.69823	3.66758	3.03453	0.00552145	0.0393558	-2.42174
DET1	0.496202	4.19854	3.03089	0.00557029	0.0396769	-2.42982
HNRNPUL2	-0.331153	5.33939	-3.02934	0.0055912	0.039794	-2.43326
FAM20B	-0.563462	4.81143	-3.02911	0.00559431	0.039794	-2.43377
ATAD1	-0.451997	4.52114	-3.02803	0.00560882	0.0398427	-2.43615
DNHD1	0.505615	2.84485	3.02787	0.00561111	0.0398427	-2.43653
METTL21EP	-0.277837	1.92376	-3.02758	0.00561494	0.0398427	-2.43716
LINC00552	-0.36267	2.22275	-3.02748	0.00561635	0.0398427	-2.43739
GPR183	1.26504	4.30691	3.02703	0.0056224	0.0398586	-2.43837
KIRREL3-AS2	-0.191377	1.54615	-3.02607	0.00563555	0.0399248	-2.44052
SYT10	-0.327608	1.80172	-3.02457	0.00565593	0.0400422	-2.44383
C15orf56	-0.330368	2.5494	-3.02429	0.00565984	0.0400428	-2.44447
C10orf35	-0.243198	1.58663	-3.02369	0.00566799	0.0400734	-2.44579
BEST3	1.46584	3.60476	3.02236	0.00568624	0.0401753	-2.44874
LINC00390	-0.384216	2.1272	-3.02144	0.00569884	0.0402373	-2.45077
OCLM	0.489409	2.60094	3.02085	0.00570703	0.040268	-2.45209
CENPJ	0.707262	3.31877	3.01969	0.00572296	0.0403532	-2.45465
TMEM251	0.338921	2.61527	3.01941	0.00572686	0.0403536	-2.45527
CHRNB2	-0.826763	3.30419	-3.01788	0.00574804	0.0404756	-2.45866
LINC00294	-0.733365	4.4034	-3.01561	0.00577963	0.0406708	-2.46369
MFSD2A	0.550426	3.7125	3.01497	0.0057885	0.040683	-2.4651
LOC102723794	0.544073	4.39785	3.01422	0.00579906	0.040683	-2.46677
ABCB10	0.393502	4.61085	3.01418	0.00579959	0.040683	-2.46686
LOC102724934	-0.238938	1.26466	-3.01377	0.00580531	0.040683	-2.46776
NF1P2	-0.571225	2.14831	-3.01347	0.00580951	0.040683	-2.46843
MTRNR2L8	-0.822656	5.07633	-3.01346	0.00580967	0.040683	-2.46845
ADCY4	0.368442	2.83583	3.01342	0.00581024	0.040683	-2.46854
PFDN5	0.314166	4.15048	3.01326	0.00581241	0.040683	-2.46888
IFNG	-0.227202	1.40637	-3.01261	0.00582164	0.0407204	-2.47034
ACBD6	0.416923	3.63072	3.01036	0.00585325	0.0409046	-2.47531
ADPRHL2	0.574592	3.183	3.01018	0.00585577	0.0409046	-2.4757
PDE2A	-1.44119	3.90307	-3.0088	0.00587533	0.0409794	-2.47876
LOC729737	0.743215	7.04151	3.00875	0.00587604	0.0409794	-2.47887
LOC105373257	-0.225322	1.43131	-3.0086	0.00587822	0.0409794	-2.47921
LOC101928635	0.366476	1.75354	3.00745	0.00589451	0.0410657	-2.48175
LOC101928441	-0.200485	1.43714	-3.00603	0.00591466	0.0411788	-2.48488
PDHX	-0.345773	4.51708	-3.00527	0.00592547	0.041204	-2.48656
JTB	0.39283	4.98279	3.00523	0.00592614	0.041204	-2.48666
HELLS	1.0114	2.7557	3.00383	0.00594607	0.0413151	-2.48974
FCGR1C	-0.48371	1.45953	-3.0028	0.00596086	0.0413904	-2.49202
AGAP5	0.458072	4.82745	3.00139	0.00598119	0.041489	-2.49514
LOC105370458	-0.186404	1.65749	-3.00127	0.00598296	0.041489	-2.49542
MIR1260A	-0.562385	3.14215	-2.9998	0.00600414	0.0416083	-2.49866
LDHAL6B	-0.235695	1.64266	-2.99698	0.00604512	0.0418218	-2.5049
LAPTM5	1.87264	7.17017	2.99683	0.0060472	0.0418218	-2.50521
NR5A2	0.362329	2.42744	2.99666	0.00604976	0.0418218	-2.5056
LINC00621	-0.472023	2.27404	-2.99658	0.0060509	0.0418218	-2.50577
SLC37A2	0.432831	2.82446	2.9957	0.00606374	0.0418677	-2.50772
PATE1	-0.175794	1.68174	-2.99538	0.00606846	0.0418677	-2.50843
KIAA1324	-0.933953	3.23251	-2.99522	0.00607075	0.0418677	-2.50877
OTUB1	-0.437535	4.51227	-2.99503	0.00607351	0.0418677	-2.50919
PAFAH2	0.444076	4.81561	2.99347	0.00609634	0.0419688	-2.51263
LOC105371620	-0.294338	2.75046	-2.99324	0.0060997	0.0419688	-2.51314
PNRC2	-0.256061	1.40655	-2.99321	0.00610018	0.0419688	-2.51321
TRAJ2	-0.158256	0.955898	-2.99186	0.00611999	0.0420183	-2.51618
STRC	-0.675377	2.73982	-2.99172	0.00612215	0.0420183	-2.51651
C1orf100	-0.184149	1.68112	-2.99168	0.00612265	0.0420183	-2.51658
TMEM26-AS1	-0.24388	1.62434	-2.99163	0.00612341	0.0420183	-2.5167
IGHV4-59	-0.362813	1.72028	-2.9908	0.00613565	0.0420619	-2.51853
POLD3	0.414634	3.85733	2.99066	0.00613779	0.0420619	-2.51885
ARHGAP5	-0.726651	3.89027	-2.99008	0.00614635	0.0420931	-2.52012
ANGEL1	0.633012	4.9055	2.98918	0.00615962	0.0421212	-2.5221
LOC105378763	1.09911	3.56305	2.98918	0.00615966	0.0421212	-2.52211
SPAG6	-0.237474	1.59631	-2.98898	0.00616251	0.0421212	-2.52253
LOC105370493	-0.193213	1.15905	-2.98868	0.00616703	0.0421247	-2.5232
ZFYVE27	-0.372151	4.08415	-2.98597	0.0062074	0.0423728	-2.52918
FBXO33	-0.595784	3.58086	-2.98476	0.00622545	0.0424683	-2.53185
NCAPD2	0.801156	4.55152	2.9826	0.00625793	0.0426622	-2.53661
SSX2IP	-0.677091	3.87997	-2.98229	0.00626253	0.0426658	-2.53729
BORA	0.664222	2.37825	2.98179	0.00627005	0.0426892	-2.53839
CNTN5	-0.624456	1.83071	-2.98106	0.00628113	0.042737	-2.54001
OR51B6	-0.332386	1.53777	-2.98052	0.00628923	0.0427409	-2.54119
SCEL	-0.156081	1.14585	-2.98048	0.00628986	0.0427409	-2.54128
FAM174B	-0.398093	2.47029	-2.97989	0.00629874	0.0427735	-2.54257
CENPF	1.60796	3.89903	2.97743	0.00633602	0.0429988	-2.54798
DIRAS3	0.845305	2.47196	2.97579	0.00636118	0.0431416	-2.55161
AGBL4	-0.974568	3.33928	-2.97435	0.00638313	0.0432328	-2.55477
HSP90AB4P	0.287732	2.06105	2.97419	0.0063856	0.0432328	-2.55512
SEMA4A	-0.542851	3.04871	-2.9741	0.00638699	0.0432328	-2.55532
MST1L	0.308713	2.31137	2.97293	0.00640491	0.0433077	-2.55789
BIN2	1.03724	4.20233	2.97284	0.00640631	0.0433077	-2.55809
LOC105370752	-0.191135	1.29756	-2.9717	0.0064239	0.0433986	-2.5606
CDKN3	0.689276	2.68762	2.96989	0.0064519	0.0435202	-2.56458
KLRAP1	0.665597	3.49009	2.96988	0.00645199	0.0435202	-2.5646
LOC100287497	0.765658	3.26562	2.96973	0.00645436	0.0435202	-2.56493
LOC101928919	0.239448	2.63293	2.96909	0.0064642	0.0435586	-2.56633
LMBR1L	0.343322	3.67133	2.968	0.00648116	0.0436448	-2.56873
MT1B	-0.360228	1.43854	-2.96728	0.00649247	0.0436929	-2.57032
LOC105369564	-0.17444	1.41125	-2.96615	0.00651004	0.043783	-2.5728
GPATCH2	0.473149	3.56338	2.96537	0.0065222	0.0438367	-2.57451
WDR66	0.47971	3.22708	2.96379	0.00654706	0.0439479	-2.57799
LOC284578	-0.673499	2.18039	-2.96378	0.00654712	0.0439479	-2.578
LOC338667	-0.352675	2.62411	-2.96265	0.00656497	0.0440395	-2.5805
SNORD115-23	-0.468507	2.29914	-2.96157	0.00658195	0.0441251	-2.58286
BNIP2	0.421861	3.17377	2.96099	0.00659107	0.044158	-2.58413
STAMBPL1	-0.753473	3.43926	-2.96006	0.00660583	0.0442165	-2.58618
TTLL7	-0.879119	5.64442	-2.95991	0.00660822	0.0442165	-2.58651
IPO8	0.5188	4.4165	2.95932	0.00661765	0.0442489	-2.58781
LOC105369946	-0.297095	2.38032	-2.95907	0.0066215	0.0442489	-2.58835
FAM86C2P	0.514153	2.56099	2.95719	0.0066515	0.044421	-2.59249
CASZ1	0.531656	2.13046	2.95628	0.00666603	0.0444897	-2.59448
LINC01138	0.543796	4.50854	2.95573	0.00667481	0.04452	-2.59569
CRYZ	0.540808	3.4552	2.95509	0.00668499	0.0445595	-2.59708
LRRK2	1.06504	4.19313	2.95342	0.00671191	0.0447105	-2.60076
LINC01354	0.471005	2.26355	2.953	0.00671861	0.0447268	-2.60168
FANCI	1.31878	3.60538	2.95245	0.00672745	0.0447572	-2.60288
LOC105378897	-0.177029	1.52185	-2.95162	0.00674076	0.0448141	-2.60469
TNFRSF1B	0.972766	4.74453	2.95118	0.00674791	0.0448141	-2.60566
OLFM4	-0.174272	1.69361	-2.95113	0.00674883	0.0448141	-2.60578
C1orf109	0.314639	3.4471	2.95049	0.00675918	0.0448544	-2.60719
DCAF6	-0.622118	5.37354	-2.94856	0.00679049	0.0450337	-2.61141
KIF14	1.20349	2.87595	2.94778	0.00680304	0.0450884	-2.61311
C10orf88	-0.502205	3.86263	-2.94656	0.00682306	0.0451503	-2.61579
TRAJ24	0.441559	3.84121	2.94644	0.00682496	0.0451503	-2.61605
TMEM167B	0.342644	4.40656	2.94642	0.00682529	0.0451503	-2.61609
LOC105378550	0.358125	2.18717	2.94432	0.00685963	0.0453488	-2.62069
TAS2R20	0.321044	1.81115	2.94397	0.00686542	0.0453585	-2.62146
MIR9-1	1.04481	4.41301	2.94179	0.00690142	0.0455676	-2.62624
LOC102724439	-0.264392	1.31084	-2.93866	0.00695327	0.0458294	-2.63309
LOC105370778	-0.255242	1.71546	-2.93826	0.00695984	0.0458294	-2.63395
RNH1	-0.409803	4.5684	-2.93815	0.00696169	0.0458294	-2.6342
EIF2D	0.479834	5.27346	2.93792	0.00696557	0.0458294	-2.63471
PSEN1	-0.454988	4.21867	-2.93768	0.00696954	0.0458294	-2.63523
DOCK9	-1.12882	5.72662	-2.93764	0.00697015	0.0458294	-2.63531
SPN	0.430685	2.51818	2.93755	0.00697166	0.0458294	-2.63551
SYCP1	-0.148212	1.35902	-2.93634	0.00699186	0.0459334	-2.63815
LOC105376472	-0.230776	1.70677	-2.93439	0.00702457	0.0461194	-2.64242
LOC105370015	-0.203025	1.94499	-2.93363	0.00703737	0.04616	-2.64409
FAM72B	0.393723	1.60082	2.9335	0.00703957	0.04616	-2.64437
IRF2BP2	0.734332	5.70481	2.93225	0.00706067	0.0462695	-2.64711
GNG5	0.805887	3.62164	2.93169	0.00707002	0.0463018	-2.64832
LINC01552	-0.247881	1.38224	-2.93128	0.0070771	0.0463192	-2.64923
FGD6	-0.781927	3.94107	-2.9308	0.00708515	0.046343	-2.65027
MIR4671	-0.167105	1.00021	-2.92932	0.00711018	0.0464777	-2.6535
CELF3	-1.13826	3.90643	-2.92854	0.00712352	0.0465359	-2.65521
LOC105370216	-0.166069	1.23161	-2.92568	0.00717239	0.046826	-2.66146
LOC105369996	0.262835	2.02657	2.92516	0.00718125	0.0468547	-2.66259
GALNT9	-0.958424	2.79219	-2.92438	0.00719469	0.0468933	-2.6643
FJX1	1.27826	5.36726	2.92429	0.00719612	0.0468933	-2.66448
SLC27A3	0.655215	4.43925	2.9221	0.00723385	0.0470912	-2.66926
PNN	0.383653	7.30166	2.92201	0.00723547	0.0470912	-2.66947
LOC101928701	-0.265128	1.68456	-2.92018	0.00726716	0.0472681	-2.67346
LOC105370876	-0.331752	2.04573	-2.91983	0.00727324	0.0472783	-2.67423
SLC39A12	-1.23922	2.89499	-2.91943	0.0072801	0.0472936	-2.67509
MIR623	0.38914	2.58672	2.91893	0.00728892	0.0473216	-2.6762
ATP6V0C	-0.727548	8.81092	-2.91866	0.00729361	0.0473227	-2.67678
NANOGP1	-0.197976	1.32772	-2.91737	0.00731598	0.0474385	-2.67958
ZNF10	0.413546	3.40875	2.91648	0.00733168	0.0475109	-2.68154
PER3	-0.787514	4.34613	-2.91485	0.00736021	0.0476663	-2.68509
SPX	-0.478602	2.1675	-2.91339	0.00738576	0.0478023	-2.68826
TTLL10	-0.218685	2.29562	-2.91278	0.00739651	0.0478424	-2.68959
TRUB1	-0.535469	3.2122	-2.91232	0.00740475	0.0478475	-2.6906
SLC35E3	0.285865	3.79445	2.91214	0.00740797	0.0478475	-2.691
ANKRD26P3	-0.667863	1.66808	-2.91182	0.00741361	0.0478475	-2.6917
PARP4	0.810678	6.84307	2.91171	0.00741556	0.0478475	-2.69194
ARPP19	-0.628459	6.30683	-2.91075	0.00743254	0.0479275	-2.69403
LPCAT3	0.507526	5.0716	2.90907	0.00746231	0.0480899	-2.69768
TMEM263	0.754439	4.49355	2.90816	0.00747848	0.0481645	-2.69966
LOC100505570	0.688545	3.73607	2.90779	0.00748519	0.0481764	-2.70048
LOC105370725	-0.552083	2.45943	-2.90754	0.00748951	0.0481764	-2.701
UCHL3	-0.697343	4.32525	-2.90663	0.0075058	0.0482499	-2.70299
EPS15	-0.539292	6.024	-2.90639	0.00751014	0.0482499	-2.70352
TRIM17	-0.426412	2.73186	-2.90572	0.00752218	0.0482833	-2.70498
LOC101927025	0.404928	1.72322	2.90558	0.00752456	0.0482833	-2.70527
CD84	0.884863	3.32949	2.90476	0.00753943	0.0483492	-2.70707
OR5A1	-0.200763	1.42596	-2.90338	0.0075641	0.0484777	-2.71005
CHD9	0.509599	7.38544	2.90203	0.00758864	0.0485921	-2.71301
MLF2	-0.412535	4.92549	-2.90164	0.00759564	0.0485921	-2.71385
LINC00202-2	-0.487016	1.98103	-2.90163	0.00759584	0.0485921	-2.71388
TAF12	0.456446	5.10498	2.89972	0.00763036	0.0487442	-2.71802
HSPB8	-0.489218	2.64445	-2.89971	0.0076305	0.0487442	-2.71804
E2F8	0.64784	3.21325	2.89955	0.00763357	0.0487442	-2.7184
RFWD2	0.44243	5.05	2.89824	0.00765726	0.0488657	-2.72123
RASSF8-AS1	0.376207	2.48547	2.89715	0.0076772	0.0489632	-2.72361
WDFY4	0.539769	2.42629	2.89627	0.00769341	0.0490367	-2.72553
FMNL3	0.612317	5.67959	2.89504	0.00771587	0.0491407	-2.72819
ALG8	0.544139	4.28977	2.89487	0.00771909	0.0491407	-2.72858
TOR1AIP1	0.41748	5.90727	2.89358	0.00774269	0.049261	-2.73136
LOC105378785	-0.140777	1.06893	-2.89283	0.00775649	0.0493189	-2.73299
HIF1AN	-0.433932	4.73151	-2.89213	0.00776956	0.0493721	-2.73453
PIK3CD-AS1	-0.205827	2.33463	-2.89145	0.00778208	0.0494216	-2.73599
COX8A	-0.541261	7.04525	-2.89067	0.00779648	0.0494601	-2.73768
CTSC	1.1715	4.28341	2.89061	0.00779757	0.0494601	-2.73781
HK1	-0.537017	3.91738	-2.89031	0.00780319	0.0494658	-2.73847
UPF3A	0.57065	6.45024	2.88925	0.00782298	0.049536	-2.74078
LINC00337	-0.196122	2.37001	-2.88899	0.00782767	0.049536	-2.74133
BMS1P4	0.568385	2.98975	2.88895	0.00782844	0.049536	-2.74142
LOC101927437	-0.403475	1.7963	-2.8883	0.00784055	0.0495827	-2.74283
RIC8B	0.476935	4.30656	2.88752	0.00785522	0.0496143	-2.74453
PDIA3	0.345686	1.95031	2.88739	0.0078576	0.0496143	-2.74481
POP5	0.288804	2.41404	2.88727	0.00785974	0.0496143	-2.74506
C1orf27	0.362806	5.86611	2.88651	0.00787408	0.0496605	-2.74672
FLJ41278	-0.516495	2.026	-2.88638	0.00787653	0.0496605	-2.74701
LAX1	-0.189587	1.59767	-2.88558	0.00789148	0.0497249	-2.74874
LOC105369714	-0.157406	1.46837	-2.88446	0.00791244	0.049827	-2.75116
VPS29	0.482005	3.29653	2.88399	0.00792133	0.0498328	-2.75218
NRG3	-1.16005	3.19327	-2.88379	0.00792503	0.0498328	-2.75261
MYEF2	0.654415	6.17696	2.88366	0.00792762	0.0498328	-2.75291
C1QTNF4	-0.939791	2.84956	-2.88283	0.00794314	0.0499004	-2.75469
LINC01518	0.306214	2.61177	2.88199	0.00795901	0.0499702	-2.75651

## Sheet: Supplemental Table 3
Supplemental Table 3. The result of differential expression analysis between TCGA-GBM and TCGA-LGG datasets
Gene	baseMean	log2FoldChange	lfcSE	stat	pvalue	padj
ENSG00000000003.13	3618.6	-0.663891	0.058423	-11.3635	6.35269e-30	3.44748e-29
ENSG00000000005.5	13.099	-1.6938	0.157866	-10.7293	7.41438e-27	3.64552e-26
ENSG00000000419.11	1151.22	-0.539079	0.0302016	-17.8494	2.92343e-71	4.33896e-70
ENSG00000000457.12	679.465	0.0836962	0.0248283	3.371	0.00074895	0.00132729
ENSG00000000460.15	306.784	-0.794529	0.053625	-14.8164	1.14792e-49	1.07384e-48
ENSG00000000938.11	529.683	-0.687851	0.0794409	-8.65864	4.7741e-18	1.73984e-17
ENSG00000000971.14	1036.11	-1.63992	0.113321	-14.4714	1.83669e-47	1.62954e-46
ENSG00000001036.12	1674.24	-1.22738	0.0840111	-14.6097	2.43684e-48	2.20495e-47
ENSG00000001084.9	4142.58	1.01185	0.0601909	16.8107	2.03866e-63	2.60809e-62
ENSG00000001167.13	1589.23	0.314836	0.0437491	7.19639	6.18271e-13	1.82847e-12
ENSG00000001460.16	344.902	-0.217341	0.126078	-1.72385	0.0847346	0.119457
ENSG00000001461.15	3221.61	0.626975	0.0982185	6.38347	1.73119e-10	4.56631e-10
ENSG00000001497.15	2858.29	0.391905	0.0405402	9.66707	4.16129e-22	1.74238e-21
ENSG00000001561.6	1880.97	0.787112	0.0828527	9.50014	2.0961e-21	8.58641e-21
ENSG00000001617.10	398.578	-1.97812	0.11365	-17.4054	7.51091e-68	1.04564e-66
ENSG00000001626.13	174.746	1.52671	0.110648	13.7979	2.62281e-43	2.08452e-42
ENSG00000001629.8	7162.21	0.168752	0.0508702	3.31732	0.000908869	0.00159932
ENSG00000001630.14	462.513	0.166686	0.0799949	2.08371	0.0371866	0.0553213
ENSG00000001631.13	2042.87	-0.189418	0.0471393	-4.01826	5.86287e-05	0.000112988
ENSG00000002016.15	735.134	0.274063	0.054347	5.04284	4.58669e-07	1.00962e-06
ENSG00000002079.11	17.4393	0.343623	0.0923853	3.71945	0.000199658	0.000370402
ENSG00000002330.12	2859.23	-0.0785809	0.0531444	-1.47863	0.139239	0.189335
ENSG00000002549.11	6051.04	-0.748575	0.0640478	-11.6878	1.47216e-31	8.42211e-31
ENSG00000002586.16	22046.6	-0.865132	0.105485	-8.20143	2.37537e-16	8.07568e-16
ENSG00000002587.8	1065.14	-0.388376	0.128201	-3.02944	0.00245008	0.00414582
ENSG00000002726.18	6.61803	-0.842774	0.129915	-6.4871	8.75056e-11	2.33947e-10
ENSG00000002745.11	68.7797	-1.0856	0.220204	-4.92996	8.2247e-07	1.7826e-06
ENSG00000002746.13	783.795	2.03922	0.134772	15.1309	1.01341e-51	9.96551e-51
ENSG00000002822.14	1735.18	0.0261588	0.0422992	0.618422	0.536297	0.623102
ENSG00000002834.16	10436.3	0.186721	0.0363804	5.13247	2.85962e-07	6.36519e-07
ENSG00000002919.13	1619.84	-0.538612	0.0336248	-16.0183	9.52209e-58	1.08109e-56
ENSG00000002933.6	1934.2	-1.59042	0.125239	-12.6991	5.97957e-37	3.9937e-36
ENSG00000003056.6	2892.39	-0.312561	0.0466699	-6.69727	2.12344e-11	5.84162e-11
ENSG00000003096.12	1262.7	-0.158188	0.0677036	-2.33648	0.0194663	0.0299642
ENSG00000003137.7	458.658	0.962648	0.153505	6.27111	3.58485e-10	9.31538e-10
ENSG00000003147.16	641.13	0.122053	0.0739207	1.65113	0.0987123	0.137717
ENSG00000003249.12	1688.97	-0.637006	0.105878	-6.01641	1.78324e-09	4.48161e-09
ENSG00000003393.13	2170.41	0.331396	0.0317459	10.439	1.64541e-25	7.74839e-25
ENSG00000003400.13	332.074	-0.496369	0.064928	-7.64492	2.0908e-14	6.60091e-14
ENSG00000003402.18	3000.05	-0.148511	0.0411364	-3.61022	0.000305935	0.000559769
ENSG00000003436.13	1125.14	-1.3744	0.142829	-9.62271	6.41203e-22	2.66983e-21
ENSG00000003509.14	554.231	-0.198791	0.0324578	-6.1246	9.09122e-10	2.31707e-09
ENSG00000003756.15	6198.67	0.321809	0.0426133	7.55183	4.29173e-14	1.33651e-13
ENSG00000003987.12	637.076	1.95691	0.0981583	19.9363	1.97072e-88	3.91857e-87
ENSG00000003989.15	1591.19	0.955513	0.121002	7.89669	2.86417e-15	9.3493e-15
ENSG00000004059.9	6853.39	-0.573757	0.0427033	-13.4359	3.72461e-41	2.78522e-40
ENSG00000004139.12	1309.28	0.483653	0.0497351	9.72458	2.36875e-22	1.00085e-21
ENSG00000004142.10	6332.71	-0.0790517	0.025352	-3.11817	0.00181978	0.00311634
ENSG00000004399.11	5203.7	-0.680852	0.0681271	-9.99386	1.62138e-23	7.1291e-23
ENSG00000004455.15	3979.73	-1.17082	0.0516595	-22.6642	1.01125e-113	2.86826e-112
ENSG00000004468.11	3212.41	1.59436	0.11456	13.9172	4.97776e-44	4.03597e-43
ENSG00000004478.7	6012.88	0.153417	0.0418217	3.66836	0.000244115	0.000450014
ENSG00000004487.14	5443.39	-0.13374	0.0575173	-2.32522	0.0200602	0.0308219
ENSG00000004534.13	5387.78	0.592004	0.055262	10.7127	8.87488e-27	4.35422e-26
ENSG00000004660.13	1649.59	1.22832	0.13215	9.29486	1.47402e-20	5.86287e-20
ENSG00000004700.14	982.77	-0.322982	0.066238	-4.87609	1.0821e-06	2.32749e-06
ENSG00000004766.14	1757.4	0.0406619	0.0384024	1.05884	0.289673	0.368348
ENSG00000004776.10	1647.38	-0.944409	0.144671	-6.52797	6.66678e-11	1.79148e-10
ENSG00000004777.17	3734.8	0.298516	0.0601402	4.96366	6.91756e-07	1.5064e-06
ENSG00000004779.8	2509.36	-0.518442	0.0443725	-11.6839	1.54115e-31	8.81046e-31
ENSG00000004799.7	4403.1	1.41218	0.108974	12.9588	2.09544e-38	1.45924e-37
ENSG00000004809.12	5.63726	-0.492338	0.121881	-4.0395	5.35645e-05	0.000103533
ENSG00000004838.12	490.968	-1.06062	0.150259	-7.05864	1.68142e-12	4.87552e-12
ENSG00000004846.15	2.65395	-2.22119	0.209631	-10.5957	3.11977e-26	1.50439e-25
ENSG00000004848.6	273.067	-0.683386	0.151111	-4.52242	6.11364e-06	1.25487e-05
ENSG00000004864.12	1410.89	-0.549518	0.0471564	-11.6531	2.21291e-31	1.25876e-30
ENSG00000004866.17	2333.16	0.128077	0.0462574	2.7688	0.00562639	0.00919076
ENSG00000004897.10	2947.46	0.0146615	0.0277967	0.527455	0.597878	0.678173
ENSG00000004939.12	12.2411	-0.420665	0.154246	-2.72723	0.00638694	0.0103799
ENSG00000004948.12	11.8413	-0.154146	0.148233	-1.03988	0.298393	0.378099
ENSG00000004961.13	817.288	-0.728989	0.0402354	-18.1181	2.29271e-73	3.54248e-72
ENSG00000004975.10	2574.79	0.168777	0.0377573	4.47006	7.81978e-06	1.59426e-05
ENSG00000005001.8	1.8061	0.0304926	0.215695	0.141369	0.887578	0.910502
ENSG00000005007.11	6701.79	0.359814	0.030804	11.6807	1.59893e-31	9.1353e-31
ENSG00000005020.11	1698.67	-1.02343	0.11117	-9.20602	3.38445e-20	1.32836e-19
ENSG00000005022.5	11158.3	-0.508554	0.0513244	-9.90862	3.81902e-23	1.65816e-22
ENSG00000005059.14	831.264	-2.56063	0.117143	-21.859	6.38363e-106	1.64301e-104
ENSG00000005073.5	60.8132	-1.16061	0.306697	-3.78423	0.000154184	0.000288424
ENSG00000005075.14	2758.02	-0.697541	0.0541079	-12.8917	5.01571e-38	3.45018e-37
ENSG00000005100.11	2133.53	0.405387	0.0331383	12.2332	2.06658e-34	1.28046e-33
ENSG00000005102.11	2.13705	-1.67972	0.156957	-10.7018	9.98516e-27	4.88641e-26
ENSG00000005108.14	1790.12	0.860061	0.0948375	9.06879	1.20348e-19	4.63603e-19
ENSG00000005156.10	1423.68	0.000262187	0.0374292	0.00700488	0.994411	0.995702
ENSG00000005175.8	1223.03	-0.144635	0.0366152	-3.95013	7.81079e-05	0.000149241
ENSG00000005187.10	26.6646	-0.778869	0.0603447	-12.907	4.11054e-38	2.83897e-37
ENSG00000005189.18	386.513	-0.134767	0.0721456	-1.86799	0.0617639	0.0890017
ENSG00000005194.13	2865.97	-0.418666	0.0340697	-12.2885	1.0442e-34	6.52487e-34
ENSG00000005206.15	3711.28	-0.107604	0.0621475	-1.73143	0.0833745	0.117657
ENSG00000005238.18	1988.46	0.041442	0.0427848	0.968616	0.332737	0.41581
ENSG00000005243.8	746.526	-1.07686	0.0959977	-11.2176	3.34339e-29	1.77216e-28
ENSG00000005249.11	1387.92	0.362026	0.0905618	3.99756	6.39985e-05	0.000123039
ENSG00000005302.16	1496.84	-0.320351	0.0332996	-9.62026	6.56662e-22	2.73348e-21
ENSG00000005339.11	7119.33	0.816724	0.0456813	17.8787	1.72749e-71	2.57513e-70
ENSG00000005379.14	4608.7	2.027	0.090092	22.4992	4.22481e-112	1.16851e-110
ENSG00000005381.7	31.7056	-0.223121	0.15642	-1.42642	0.153746	0.207399
ENSG00000005421.7	58.3623	2.3647	0.133978	17.6498	1.02058e-69	1.46563e-68
ENSG00000005436.12	867.754	-0.0630411	0.0425121	-1.4829	0.138101	0.187933
ENSG00000005448.15	1186.5	-0.615172	0.0476789	-12.9024	4.3633e-38	3.0105e-37
ENSG00000005469.10	1591.31	-0.893684	0.071859	-12.4366	1.65331e-35	1.0577e-34
ENSG00000005471.14	165.232	-0.68349	0.0841246	-8.12473	4.48367e-16	1.50985e-15
ENSG00000005483.18	5556.74	0.495733	0.0450692	10.9994	3.84736e-28	1.96838e-27
ENSG00000005486.15	10269.2	-0.50303	0.0521931	-9.63787	5.53248e-22	2.30923e-21
ENSG00000005513.9	35769.4	2.06529	0.110087	18.7606	1.58457e-78	2.68043e-77
ENSG00000005700.13	2546.34	0.474529	0.0351894	13.485	1.91666e-41	1.4466e-40
ENSG00000005801.15	1518.99	0.281994	0.0431632	6.5332	6.43794e-11	1.73135e-10
ENSG00000005810.16	5022.37	1.42668	0.0654583	21.7953	2.57048e-105	6.55588e-104
ENSG00000005812.9	2908.15	0.000965614	0.0359618	0.0268511	0.978578	0.982915
ENSG00000005844.16	542.299	-0.513164	0.113801	-4.50931	6.50399e-06	1.33265e-05
ENSG00000005882.10	2159.85	0.371045	0.0448268	8.2773	1.25998e-16	4.32792e-16
ENSG00000005884.16	3040.19	-1.39888	0.113913	-12.2802	1.15703e-34	7.21953e-34
ENSG00000005889.14	1868.5	0.152519	0.0426493	3.57612	0.000348736	0.000635214
ENSG00000005893.14	13875.4	-0.15689	0.052495	-2.98867	0.00280196	0.0047149
ENSG00000005961.16	105.688	0.399838	0.0915134	4.36917	1.24721e-05	2.50969e-05
ENSG00000005981.11	73.4296	1.34461	0.122311	10.9933	4.11434e-28	2.10272e-27
ENSG00000006007.10	4255.79	-0.155598	0.0367051	-4.23914	2.24381e-05	4.44182e-05
ENSG00000006015.16	1578.27	-0.444014	0.0631947	-7.02612	2.12351e-12	6.12771e-12
ENSG00000006016.9	2076.4	2.34367	0.174948	13.3964	6.34627e-41	4.71689e-40
ENSG00000006025.10	1369.15	0.428959	0.0465455	9.21592	3.08634e-20	1.21285e-19
ENSG00000006042.10	2446.31	-0.17464	0.0800282	-2.18224	0.0290921	0.0438688
ENSG00000006047.11	47.1853	-0.299222	0.127411	-2.34847	0.0188506	0.029067
ENSG00000006059.3	5.57498	2.32562	0.235343	9.8818	4.99294e-23	2.15845e-22
ENSG00000006062.12	1096.47	-0.379101	0.0586089	-6.46831	9.91026e-11	2.64301e-10
ENSG00000006071.10	1883.95	2.46658	0.139639	17.6639	7.94811e-70	1.14518e-68
ENSG00000006116.3	558.642	2.37902	0.21543	11.0431	2.36656e-28	1.21991e-27
ENSG00000006118.13	9921.78	-0.0164145	0.0683153	-0.240275	0.810117	0.85032
ENSG00000006125.15	27044.4	0.698305	0.0364753	19.1446	1.07399e-81	1.91496e-80
ENSG00000006128.10	383.671	0.596634	0.2106	2.83302	0.00461101	0.0075967
ENSG00000006194.9	1815.25	0.0543991	0.032242	1.68721	0.0915627	0.128405
ENSG00000006210.6	6163.92	0.693371	0.0673863	10.2895	7.85881e-25	3.61814e-24
ENSG00000006282.18	3215.18	-0.209216	0.0792936	-2.6385	0.00832735	0.0133555
ENSG00000006283.16	781.577	-0.0200639	0.133702	-0.150064	0.880714	0.905075
ENSG00000006327.12	1605.51	-2.38857	0.15213	-15.7009	1.49217e-55	1.61296e-54
ENSG00000006377.10	97.5217	-1.05114	0.182892	-5.7473	9.06771e-09	2.19937e-08
ENSG00000006432.14	644.953	1.48858	0.134884	11.036	2.56273e-28	1.31805e-27
ENSG00000006451.6	4481.06	-0.172594	0.0302889	-5.69825	1.21046e-08	2.91893e-08
ENSG00000006453.12	56.7933	-0.340083	0.0877917	-3.87375	0.000107173	0.00020279
ENSG00000006459.9	1554.99	0.926335	0.0559853	16.546	1.70999e-61	2.10269e-60
ENSG00000006468.12	16430	0.716062	0.0996631	7.18483	6.72908e-13	1.98698e-12
ENSG00000006530.14	2126.16	-0.215071	0.0347848	-6.1829	6.29335e-10	1.61786e-09
ENSG00000006534.14	719.839	-0.535709	0.0801012	-6.6879	2.26393e-11	6.21918e-11
ENSG00000006555.9	8.51904	0.663135	0.162282	4.08633	4.38258e-05	8.52294e-05
ENSG00000006576.15	1293.75	-0.441559	0.0428485	-10.3051	6.68136e-25	3.08317e-24
ENSG00000006606.7	11.1324	-1.91556	0.137716	-13.9095	5.54786e-44	4.49516e-43
ENSG00000006607.12	1648.83	0.181141	0.0485922	3.72778	0.000193172	0.000358716
ENSG00000006611.14	2252.41	3.13386	0.166049	18.8731	1.89729e-79	3.25665e-78
ENSG00000006625.16	1255.96	-0.277092	0.0467558	-5.92637	3.09704e-09	7.6953e-09
ENSG00000006634.6	602.131	-1.26937	0.0657662	-19.3013	5.23776e-83	9.56376e-82
ENSG00000006638.10	174.124	-1.02868	0.083207	-12.3629	4.14952e-35	2.62306e-34
ENSG00000006652.12	3456.72	-0.57778	0.0456461	-12.6578	1.01267e-36	6.71755e-36
ENSG00000006659.11	0.401295	-0.936384	0.387587	-2.41594	0.0156948	0.0244325
ENSG00000006695.9	600.022	0.0887564	0.03109	2.85483	0.00430604	0.00711243
ENSG00000006704.9	1739.08	0.0219435	0.0405251	0.54148	0.588177	0.669854
ENSG00000006712.13	4661.42	0.183686	0.0430381	4.26799	1.9724e-05	3.92111e-05
ENSG00000006715.14	5447.84	0.112867	0.0325009	3.47275	0.000515158	0.00092555
ENSG00000006740.15	858.126	2.0301	0.123202	16.4778	5.29881e-61	6.44605e-60
ENSG00000006744.17	4049.65	0.0494935	0.0248408	1.99243	0.0463236	0.0680566
ENSG00000006747.13	1822.25	-0.644095	0.146009	-4.41134	1.02735e-05	2.07776e-05
ENSG00000006756.14	1074.87	-1.31355	0.0975006	-13.4722	2.27823e-41	1.71408e-40
ENSG00000006757.10	524.143	-0.969631	0.119901	-8.08691	6.11993e-16	2.0516e-15
ENSG00000006788.11	1.51023	0.70682	0.227097	3.11242	0.00185563	0.00317568
ENSG00000006831.9	7959.23	0.961924	0.0568541	16.9192	3.24882e-64	4.23214e-63
ENSG00000006837.10	138.406	0.0480625	0.0405242	1.18602	0.235614	0.306044
ENSG00000007001.11	77.8139	1.20531	0.0991802	12.1527	5.55014e-34	3.40492e-33
ENSG00000007038.9	6.14929	-1.57593	0.158376	-9.95056	2.50765e-23	1.09534e-22
ENSG00000007047.13	2713.64	0.108352	0.042649	2.54056	0.0110674	0.0175104
ENSG00000007062.10	881.15	-1.18273	0.112394	-10.5231	6.76121e-26	3.22296e-25
ENSG00000007080.9	4036.92	0.0186728	0.0454901	0.41048	0.681454	0.748388
ENSG00000007129.16	106.808	-0.456961	0.102645	-4.45187	8.51247e-06	1.7312e-05
ENSG00000007168.11	13833.7	0.668227	0.0341924	19.5431	4.72046e-85	8.86635e-84
ENSG00000007171.15	587.926	-2.79678	0.160331	-17.4438	3.83855e-68	5.37521e-67
ENSG00000007174.16	806.419	-1.10932	0.129694	-8.55335	1.19564e-17	4.2813e-17
ENSG00000007202.13	7982.87	0.257767	0.0338384	7.61757	2.5849e-14	8.13242e-14
ENSG00000007216.13	0.575454	0.534007	0.303314	1.76057	0.0783109	0.111013
ENSG00000007237.17	10174	0.406727	0.104641	3.88687	0.000101546	0.000192501
ENSG00000007255.9	843.314	0.279917	0.0567288	4.9343	8.04383e-07	1.74419e-06
ENSG00000007264.12	474.311	1.77352	0.132405	13.3946	6.50429e-41	4.83209e-40
ENSG00000007306.13	0.578127	0.886287	0.463624	1.91165	0.0559211	0.0810979
ENSG00000007312.11	29.4279	-1.57341	0.118218	-13.3094	2.04066e-40	1.49856e-39
ENSG00000007314.10	16.4623	-1.92591	0.154707	-12.4487	1.42059e-35	9.10158e-35
ENSG00000007341.17	559.438	-0.442806	0.0358247	-12.3603	4.28321e-35	2.70613e-34
ENSG00000007350.15	161.281	-0.417655	0.159234	-2.6229	0.00871847	0.0139505
ENSG00000007372.19	2405.87	0.494607	0.0707386	6.99203	2.70933e-12	7.77735e-12
ENSG00000007376.6	1311.69	-0.146053	0.0415756	-3.51296	0.000443141	0.0008001
ENSG00000007384.14	1121.5	-0.775654	0.0929008	-8.34927	6.86871e-17	2.38938e-16
ENSG00000007392.15	4051.74	0.461609	0.0615167	7.50379	6.19962e-14	1.91904e-13
ENSG00000007402.10	597.688	1.37062	0.101339	13.5251	1.11178e-41	8.44445e-41
ENSG00000007516.12	4332.09	0.790753	0.118489	6.67366	2.49506e-11	6.83957e-11
ENSG00000007520.3	3036.4	0.338601	0.0434601	7.79107	6.64445e-15	2.13696e-14
ENSG00000007541.13	3472.17	0.136051	0.0422911	3.21701	0.00129534	0.00224812
ENSG00000007545.14	1434.58	0.658105	0.0407482	16.1505	1.12586e-58	1.30111e-57
ENSG00000007866.17	352.259	-1.98832	0.108259	-18.3663	2.44581e-75	3.92355e-74
ENSG00000007908.14	27.6299	-0.111728	0.218099	-0.51228	0.608455	0.687562
ENSG00000007923.14	1601.12	0.133188	0.0401761	3.3151	0.000916103	0.00161169
ENSG00000007933.11	89.0502	0.231926	0.104755	2.21399	0.0268298	0.0406266
ENSG00000007944.13	915.15	0.454099	0.0614437	7.39049	1.46287e-13	4.45524e-13
ENSG00000007952.16	75.8198	0.182301	0.050539	3.60714	0.000309594	0.000566355
ENSG00000007968.6	280.247	-1.20028	0.14505	-8.27492	1.28545e-16	4.41255e-16
ENSG00000008018.8	5857.38	-0.640046	0.0441214	-14.5065	1.10276e-47	9.83312e-47
ENSG00000008056.11	5240.27	1.65097	0.144265	11.444	2.52122e-30	1.38583e-29
ENSG00000008083.12	1879.86	0.811249	0.0466674	17.3836	1.09781e-67	1.52434e-66
ENSG00000008086.9	1365.01	1.43028	0.109333	13.0819	4.18042e-39	2.9599e-38
ENSG00000008118.8	521.434	1.5051	0.198921	7.56633	3.83915e-14	1.19768e-13
ENSG00000008128.21	316.579	-0.23682	0.062927	-3.7634	0.000167616	0.00031268
ENSG00000008130.14	2784.75	-0.436123	0.0475146	-9.1787	4.36311e-20	1.70617e-19
ENSG00000008196.11	36.4332	-1.69704	0.328342	-5.16851	2.35966e-07	5.27813e-07
ENSG00000008197.4	1.01013	1.44474	0.375681	3.84567	0.000120226	0.000226672
ENSG00000008226.18	350.687	0.0816959	0.132479	0.616668	0.537454	0.624128
ENSG00000008256.14	2723.09	-0.0486271	0.0365356	-1.33095	0.183206	0.243695
ENSG00000008277.13	6616.65	1.65487	0.0668221	24.7653	2.12109e-135	7.71939e-134
ENSG00000008282.6	4692.91	-0.601694	0.0582767	-10.3248	5.44435e-25	2.51866e-24
ENSG00000008283.14	1186.34	-0.642431	0.0910829	-7.05326	1.74774e-12	5.06477e-12
ENSG00000008294.19	16630.4	0.923545	0.0392753	23.5146	2.88938e-122	9.08435e-121
ENSG00000008300.13	3041.74	1.3756	0.1105	12.4489	1.41762e-35	9.08374e-35
ENSG00000008311.13	1424.89	0.439818	0.0701085	6.27339	3.53272e-10	9.18392e-10
ENSG00000008323.14	13.2279	-1.13957	0.135987	-8.37998	5.29389e-17	1.84855e-16
ENSG00000008324.9	818.302	-0.170442	0.0440908	-3.86572	0.000110764	0.000209428
ENSG00000008382.14	967.621	0.325123	0.044148	7.3644	1.77945e-13	5.3957e-13
ENSG00000008394.11	3284.33	-0.643082	0.105683	-6.08502	1.16475e-09	2.95315e-09
ENSG00000008405.10	1914.27	-0.365706	0.0431081	-8.48346	2.18599e-17	7.75493e-17
ENSG00000008438.4	4.94422	-0.774016	0.126573	-6.11518	9.64506e-10	2.45587e-09
ENSG00000008441.15	29642.2	0.623694	0.0526972	11.8354	2.56042e-32	1.4963e-31
ENSG00000008513.13	1146.66	-0.120484	0.0651903	-1.8482	0.0645738	0.0927444
ENSG00000008516.15	210.781	-0.882343	0.103643	-8.51332	1.69025e-17	6.02439e-17
ENSG00000008517.15	596.357	-1.32606	0.122181	-10.8532	1.92486e-27	9.65173e-27
ENSG00000008710.16	7677.68	0.258702	0.0596885	4.33419	1.46295e-05	2.93245e-05
ENSG00000008735.13	5485.3	1.58197	0.0904905	17.4822	1.95932e-68	2.7574e-67
ENSG00000008838.16	6179.11	0.296652	0.0329776	8.99554	2.35081e-19	8.9569e-19
ENSG00000008853.15	2842.62	0.761561	0.0603455	12.62	1.63781e-36	1.07896e-35
ENSG00000008869.10	2182.17	0.622621	0.0377676	16.4856	4.65852e-61	5.67291e-60
ENSG00000008952.15	10498.6	0.426328	0.0332836	12.809	1.46091e-37	9.91372e-37
ENSG00000008988.8	27327.7	0.0586214	0.0573144	1.0228	0.306401	0.387025
ENSG00000009307.14	20431.9	-0.0315057	0.0418993	-0.75194	0.452087	0.541049
ENSG00000009335.16	3619.82	-0.356944	0.0376372	-9.48382	2.45149e-21	1.00156e-20
ENSG00000009413.14	3438.59	0.766517	0.0653733	11.7252	9.46457e-32	5.44455e-31
ENSG00000009694.12	853.487	-0.379637	0.126766	-2.99479	0.00274634	0.00462715
ENSG00000009709.10	28.1164	1.14483	0.216465	5.28875	1.23152e-07	2.80134e-07
ENSG00000009724.15	127.366	0.076049	0.072913	1.04301	0.296943	0.376441
ENSG00000009765.13	1.41825	-0.700175	0.203713	-3.43707	0.000588049	0.00105122
ENSG00000009780.14	746.248	-0.338488	0.0497131	-6.80884	9.83897e-12	2.74975e-11
ENSG00000009790.13	157.494	-0.382265	0.0979679	-3.90195	9.54218e-05	0.000181236
ENSG00000009830.10	2804.55	0.210047	0.0395798	5.30692	1.1149e-07	2.54212e-07
ENSG00000009844.14	3025.25	0.0690559	0.0364787	1.89305	0.0583519	0.0844105
ENSG00000009950.14	524.482	0.318626	0.107661	2.95953	0.00308111	0.00516536
ENSG00000009954.9	7230.5	0.0208513	0.0386008	0.540177	0.589075	0.67059
ENSG00000010017.12	3413.03	-0.322473	0.0325791	-9.89816	4.24023e-23	1.83754e-22
ENSG00000010030.12	79.91	-1.68479	0.136028	-12.3856	3.12619e-35	1.98378e-34
ENSG00000010072.14	692.708	-0.0705618	0.0323173	-2.18341	0.0290059	0.0437416
ENSG00000010165.18	2315.73	0.0380709	0.0272383	1.3977	0.162204	0.217844
ENSG00000010219.12	1213.7	-0.208635	0.0499244	-4.17901	2.92782e-05	5.75539e-05
ENSG00000010244.15	6621.57	-0.37499	0.0229677	-16.3268	6.36071e-60	7.54217e-59
ENSG00000010256.9	8855.69	-0.26704	0.0423021	-6.31268	2.74247e-10	7.16538e-10
ENSG00000010270.12	3857.94	-0.823894	0.0377323	-21.8353	1.07327e-105	2.74759e-104
ENSG00000010278.10	11634.5	-0.678082	0.0731541	-9.26923	1.87495e-20	7.43035e-20
ENSG00000010282.13	1427.97	1.37854	0.135464	10.1764	2.52664e-24	1.14408e-23
ENSG00000010292.11	3409.49	-0.32055	0.0610849	-5.24762	1.54079e-07	3.48644e-07
ENSG00000010295.18	2349.51	-0.230012	0.0470789	-4.88568	1.03075e-06	2.21914e-06
ENSG00000010310.7	83.0221	0.88401	0.124613	7.09404	1.30252e-12	3.7978e-12
ENSG00000010318.18	220.755	0.182638	0.0513198	3.55883	0.000372506	0.000677092
ENSG00000010319.5	777.519	1.83407	0.0965275	19.0005	1.69027e-80	2.95434e-79
ENSG00000010322.14	8931.88	0.559883	0.0397724	14.0772	5.24611e-45	4.34942e-44
ENSG00000010327.9	5264.7	-0.914194	0.105551	-8.66116	4.67003e-18	1.70283e-17
ENSG00000010361.12	1682.37	-0.120315	0.0477119	-2.52169	0.0116792	0.0184328
ENSG00000010379.14	151.141	1.32191	0.111191	11.8887	1.35568e-32	7.98991e-32
ENSG00000010404.16	20906.8	0.707601	0.0953357	7.4222	1.15189e-13	3.5218e-13
ENSG00000010438.15	167.373	0.58896	0.145359	4.05175	5.08356e-05	9.84054e-05
ENSG00000010539.10	520.318	-0.442687	0.0282548	-15.6677	2.51636e-55	2.70903e-54
ENSG00000010610.8	3289.19	-0.701343	0.0885513	-7.92019	2.37141e-15	7.76894e-15
ENSG00000010626.13	1331.56	0.0403941	0.0753542	0.536056	0.59192	0.67306
ENSG00000010671.14	534.644	-0.581417	0.0933475	-6.22852	4.70871e-10	1.21624e-09
ENSG00000010704.17	313.869	-1.72747	0.0999315	-17.2865	5.94202e-67	8.13959e-66
ENSG00000010803.15	1433.55	-0.491795	0.0435764	-11.2858	1.54215e-29	8.26204e-29
ENSG00000010810.16	20006.1	0.425634	0.0463885	9.17542	4.4982e-20	1.75757e-19
ENSG00000010818.7	2662.92	0.952738	0.0732923	12.9992	1.23688e-38	8.66143e-38
ENSG00000010932.14	18.625	-1.9068	0.13205	-14.44	2.90009e-47	2.56255e-46
ENSG00000011007.11	2631.31	-0.071981	0.036023	-1.9982	0.0456955	0.067177
ENSG00000011009.9	1788.44	-0.420876	0.0530334	-7.93606	2.08711e-15	6.85164e-15
ENSG00000011021.20	3996	0.853585	0.0408259	20.9079	4.53485e-97	1.03316e-95
ENSG00000011028.12	5403.28	-1.41544	0.110274	-12.8356	1.03617e-37	7.0565e-37
ENSG00000011052.20	154.788	0.170382	0.0835301	2.03977	0.0413734	0.0611843
ENSG00000011083.7	306.809	2.23343	0.224658	9.94146	2.74783e-23	1.19807e-22
ENSG00000011105.10	1600.17	-0.631164	0.0671761	-9.39567	5.68542e-21	2.29301e-20
ENSG00000011114.13	1662.27	0.333419	0.0431267	7.73114	1.06591e-14	3.4016e-14
ENSG00000011132.10	893.335	-0.470547	0.0449949	-10.4578	1.3498e-25	6.3695e-25
ENSG00000011143.15	999.917	-0.126526	0.0344081	-3.67721	0.000235801	0.000435208
ENSG00000011198.6	910.938	-0.29723	0.0475172	-6.25521	3.96977e-10	1.02972e-09
ENSG00000011201.9	4948.69	0.634491	0.0940425	6.74685	1.51088e-11	4.18852e-11
ENSG00000011243.16	3263.78	0.404609	0.0383279	10.5565	4.73946e-26	2.27145e-25
ENSG00000011258.14	1558.9	0.62976	0.0503609	12.505	7.01437e-36	4.53473e-35
ENSG00000011260.12	1901.76	-0.428189	0.0295014	-14.5142	9.84642e-48	8.78809e-47
ENSG00000011275.17	5064.99	0.0167501	0.0322852	0.518816	0.603889	0.683565
ENSG00000011295.14	3673.35	0.213305	0.0299124	7.131	9.964e-13	2.91948e-12
ENSG00000011304.15	7923.96	-0.621329	0.0454761	-13.6628	1.69411e-42	1.31303e-41
ENSG00000011332.18	1473.35	0.128233	0.0720667	1.77936	0.0751808	0.106931
ENSG00000011347.8	2160.89	1.14638	0.156093	7.3442	2.06989e-13	6.25968e-13
ENSG00000011376.8	2223.5	0.203416	0.0426462	4.76984	1.84376e-06	3.9145e-06
ENSG00000011405.12	4271.19	0.579841	0.0575648	10.0728	7.28409e-24	3.24513e-23
ENSG00000011422.10	717.753	-2.30143	0.121548	-18.9342	5.95608e-80	1.03123e-78
ENSG00000011426.9	4011.27	0.758658	0.117557	6.45353	1.09277e-10	2.909e-10
ENSG00000011451.16	3956.76	-0.0162546	0.0392089	-0.414564	0.678461	0.745944
ENSG00000011454.15	6741.44	0.93838	0.0373553	25.1204	2.97483e-139	1.11489e-137
ENSG00000011465.15	5806.31	-1.90555	0.123801	-15.392	1.85087e-53	1.89937e-52
ENSG00000011478.10	488.686	-1.03831	0.054416	-19.081	3.63144e-81	6.42468e-80
ENSG00000011485.13	4004.68	-0.385228	0.0453467	-8.49516	1.97654e-17	7.0228e-17
ENSG00000011523.12	3222.08	0.845313	0.0397866	21.2462	3.57479e-100	8.51769e-99
ENSG00000011566.13	2173.5	0.137866	0.034807	3.96086	7.46798e-05	0.000142902
ENSG00000011590.12	19.8593	0.643442	0.0950143	6.77205	1.26972e-11	3.53059e-11
ENSG00000011600.10	3418.96	-1.32337	0.103167	-12.8275	1.1508e-37	7.82712e-37
ENSG00000011638.9	380.031	-1.48066	0.0862482	-17.1674	4.6595e-66	6.26081e-65
ENSG00000011677.11	1625.93	1.95543	0.135032	14.4812	1.59279e-47	1.41473e-46
ENSG00000012048.18	693.949	-0.604164	0.0673224	-8.97418	2.85462e-19	1.08514e-18
ENSG00000012061.14	3462.53	-0.386083	0.0454657	-8.49173	2.03579e-17	7.2301e-17
ENSG00000012124.13	360.032	1.39246	0.156199	8.91466	4.89334e-19	1.84285e-18
ENSG00000012171.16	3403.93	0.518665	0.0928291	5.58731	2.30612e-08	5.47192e-08
ENSG00000012174.10	1739.23	0.138577	0.0469209	2.95342	0.0031427	0.00526345
ENSG00000012211.11	131.33	-1.70042	0.0957707	-17.7551	1.57453e-70	2.30262e-69
ENSG00000012223.11	9910.87	-3.3777	0.290881	-11.6119	3.58369e-31	2.0238e-30
ENSG00000012232.7	6274.07	-0.293691	0.0482743	-6.0838	1.17366e-09	2.9745e-09
ENSG00000012504.12	32.7631	1.53158	0.174659	8.76893	1.80375e-18	6.66746e-18
ENSG00000012660.12	7877.76	-0.099269	0.0458592	-2.16465	0.0304147	0.0457507
ENSG00000012779.9	872.128	-1.0419	0.108568	-9.59678	8.24775e-22	3.42197e-21
ENSG00000012817.14	1476.67	0.31698	0.275957	1.14866	0.250698	0.323754
ENSG00000012822.14	6599.58	0.585012	0.0339997	17.2064	2.37814e-66	3.2153e-65
ENSG00000012963.12	3482.33	-0.213962	0.0348435	-6.14066	8.21798e-10	2.09943e-09
ENSG00000012983.10	3155.09	0.845959	0.050194	16.8538	9.84007e-64	1.26802e-62
ENSG00000013016.13	3423.99	1.22957	0.0795237	15.4617	6.29472e-54	6.53964e-53
ENSG00000013275.6	4462.55	-0.630207	0.0384096	-16.4075	1.68963e-60	2.03168e-59
ENSG00000013288.7	2991.86	-0.0970539	0.0437288	-2.21945	0.0264561	0.0400849
ENSG00000013293.5	2149.47	2.56211	0.132721	19.3044	4.92842e-83	9.00581e-82
ENSG00000013297.9	4431.52	0.331953	0.147919	2.24416	0.0248221	0.037737
ENSG00000013306.14	4198.85	-0.613248	0.0395069	-15.5226	2.44136e-54	2.56534e-53
ENSG00000013364.17	3942.14	-0.361285	0.0837146	-4.31568	1.59113e-05	3.18259e-05
ENSG00000013374.14	3783.81	-0.0963699	0.0325541	-2.9603	0.0030734	0.00515315
ENSG00000013375.14	2781.19	0.0923263	0.0450673	2.04863	0.0404982	0.0599754
ENSG00000013392.7	951.035	0.208371	0.0388133	5.36855	7.93709e-08	1.82639e-07
ENSG00000013441.14	4201.94	0.423515	0.0572168	7.40193	1.34223e-13	4.09563e-13
ENSG00000013503.8	844.506	0.196085	0.0356358	5.50247	3.74508e-08	8.78168e-08
ENSG00000013523.8	2610	0.640794	0.0499075	12.8396	9.83419e-38	6.70011e-37
ENSG00000013561.16	3031.94	-0.491845	0.0361187	-13.6175	3.15293e-42	2.42562e-41
ENSG00000013563.12	594.142	-0.557379	0.0534817	-10.4219	1.97045e-25	9.25174e-25
ENSG00000013573.15	980.801	-0.210676	0.0824808	-2.55424	0.0106419	0.0168629
ENSG00000013583.7	1213.09	-0.599519	0.0850168	-7.05177	1.76653e-12	5.11734e-12
ENSG00000013588.5	242.602	-1.84248	0.182164	-10.1144	4.76843e-24	2.13833e-23
ENSG00000013619.12	2079.95	0.467966	0.0547456	8.54802	1.25213e-17	4.4809e-17
ENSG00000013725.13	68.2223	-0.618888	0.11833	-5.23018	1.69345e-07	3.82273e-07
ENSG00000013810.17	1397.88	-1.1558	0.114964	-10.0536	8.85928e-24	3.93224e-23
ENSG00000014123.9	2129.59	0.458448	0.0417052	10.9926	4.14909e-28	2.1198e-27
ENSG00000014138.7	893.459	-0.724807	0.0500559	-14.4799	1.62221e-47	1.44059e-46
ENSG00000014164.6	1496.72	0.204623	0.0407204	5.02507	5.03237e-07	1.10513e-06
ENSG00000014216.14	5922.96	-0.249016	0.0415837	-5.98831	2.12028e-09	5.30859e-09
ENSG00000014257.14	51.457	-1.35487	0.15645	-8.66012	4.71251e-18	1.71779e-17
ENSG00000014641.16	8175.99	0.0930023	0.0631934	1.47171	0.141099	0.191631
ENSG00000014824.12	5212.82	0.309119	0.0302361	10.2235	1.55615e-24	7.08529e-24
ENSG00000014914.18	840.265	-1.08448	0.084663	-12.8093	1.45376e-37	9.86802e-37
ENSG00000014919.11	2265.76	0.570268	0.0355529	16.04	6.71664e-58	7.64935e-57
ENSG00000015133.17	695.458	0.596532	0.0855158	6.97569	3.04369e-12	8.72092e-12
ENSG00000015153.13	1981.54	0.0395891	0.0475946	0.831799	0.405523	0.493624
ENSG00000015171.17	8018.52	1.36186	0.046811	29.0927	4.44349e-186	2.49991e-184
ENSG00000015285.9	887.746	-0.384645	0.0846508	-4.5439	5.52216e-06	1.13688e-05
ENSG00000015413.8	200.354	-2.15664	0.201459	-10.7051	9.63254e-27	4.7182e-26
ENSG00000015475.17	3814.16	0.555682	0.0586849	9.46891	2.82767e-21	1.15259e-20
ENSG00000015479.16	377.308	0.860548	0.0593633	14.4963	1.2785e-47	1.13811e-46
ENSG00000015520.13	15.527	-0.988174	0.133042	-7.42756	1.10622e-13	3.38542e-13
ENSG00000015532.8	1508.54	0.0362359	0.0351797	1.03002	0.302999	0.383346
ENSG00000015568.11	2.2179	-2.84919	0.104273	-27.3243	2.182e-164	1.025e-162
ENSG00000015592.15	4983.41	1.22242	0.10286	11.8843	1.4275e-32	8.409e-32
ENSG00000015676.16	9613.45	0.0634267	0.0369577	1.7162	0.086126	0.121272
ENSG00000016082.13	1.01373	-1.48314	0.371177	-3.99577	6.44854e-05	0.00012395
ENSG00000016391.9	2413.24	0.804287	0.0698459	11.5152	1.10639e-30	6.15934e-30
ENSG00000016402.11	146.945	-0.202573	0.168641	-1.20121	0.229671	0.299169
ENSG00000016490.14	0.752898	-0.0542707	0.287701	-0.188636	0.850378	0.881513
ENSG00000016602.9	135.869	1.58692	0.17889	8.87095	7.25232e-19	2.71521e-18
ENSG00000016864.15	3275.92	-0.432319	0.0280893	-15.3909	1.8842e-53	1.93233e-52
ENSG00000017260.18	6609.5	0.193495	0.0330968	5.84634	5.0252e-09	1.23559e-08
ENSG00000017427.14	40.9637	-0.1752	0.0991245	-1.76747	0.0771491	0.109502
ENSG00000017483.13	3722.7	-0.0352149	0.0764797	-0.460447	0.645195	0.718334
ENSG00000017797.10	4249.43	0.0721236	0.0479633	1.50372	0.132652	0.181079
ENSG00000018189.11	10853.8	1.00918	0.0472653	21.3515	3.77776e-101	9.13327e-100
ENSG00000018236.13	16875.7	1.59041	0.0995223	15.9804	1.74894e-57	1.97441e-56
ENSG00000018280.15	1815.57	-1.43885	0.142599	-10.0901	6.10824e-24	2.7289e-23
ENSG00000018408.13	5014.13	-1.10347	0.109116	-10.1128	4.84581e-24	2.17241e-23
ENSG00000018510.11	2538.92	0.126075	0.0323151	3.90142	9.56318e-05	0.000181606
ENSG00000018607.6	4.80617	0.0211956	0.110217	0.192309	0.847501	0.879325
ENSG00000018610.12	1183.99	-0.154562	0.0257448	-6.0036	1.92991e-09	4.84006e-09
ENSG00000018625.13	56884.6	1.21606	0.117308	10.3664	3.52381e-25	1.64082e-24
ENSG00000018699.10	741.307	-0.316604	0.0319881	-9.89754	4.26639e-23	1.84837e-22
ENSG00000018869.15	306.009	-0.419369	0.0439945	-9.53231	1.53817e-21	6.32802e-21
ENSG00000019102.10	41.5912	0.0729545	0.110545	0.659951	0.509285	0.59732
ENSG00000019144.15	9024.69	0.602722	0.0582919	10.3397	4.65931e-25	2.16009e-24
ENSG00000019169.10	135.024	-3.31466	0.183812	-18.0329	1.07529e-72	1.63658e-71
ENSG00000019186.8	24.3667	0.112091	0.120053	0.933679	0.35047	0.435286
ENSG00000019485.11	1214.68	1.10167	0.0516009	21.3497	3.92045e-101	9.47346e-100
ENSG00000019505.6	1598.39	1.87695	0.182982	10.2576	1.094e-24	5.0092e-24
ENSG00000019549.7	292.819	-2.23366	0.123617	-18.0693	5.5645e-73	8.52611e-72
ENSG00000019582.13	61391.9	-1.24341	0.124538	-9.98417	1.78791e-23	7.84834e-23
ENSG00000019991.14	375.744	-1.18378	0.142058	-8.33308	7.87638e-17	2.73197e-16
ENSG00000019995.6	1264.77	1.20391	0.0546304	22.0373	1.26501e-107	3.32385e-106
ENSG00000020129.14	9609.16	1.14013	0.114665	9.94315	2.70135e-23	1.17812e-22
ENSG00000020181.16	974.543	-0.604165	0.0840156	-7.1911	6.42697e-13	1.89906e-12
ENSG00000020219.9	2.58165	0.00866548	0.132972	0.0651679	0.94804	0.958685
ENSG00000020256.18	969.97	-0.138893	0.030808	-4.50836	6.53318e-06	1.33852e-05
ENSG00000020426.9	829.541	0.310989	0.0461966	6.73186	1.6751e-11	4.63194e-11
ENSG00000020577.12	4122.13	0.534203	0.0799573	6.68111	2.37145e-11	6.5082e-11
ENSG00000020633.17	212.876	-1.09982	0.103962	-10.579	3.72731e-26	1.79266e-25
ENSG00000020922.11	1104.35	0.195337	0.0318487	6.13329	8.6079e-10	2.1974e-09
ENSG00000021300.12	31087	1.28851	0.0829557	15.5325	2.09052e-54	2.19957e-53
ENSG00000021355.11	1232.72	-1.26584	0.0861348	-14.6961	6.82897e-49	6.27051e-48
ENSG00000021461.15	11.5077	1.08631	0.117183	9.27017	1.85855e-20	7.36597e-20
ENSG00000021488.11	26.639	-0.69289	0.103196	-6.71432	1.8894e-11	5.20948e-11
ENSG00000021574.10	2393.53	0.472442	0.0341128	13.8494	1.28264e-43	1.02742e-42
ENSG00000021645.16	1349.92	1.79573	0.137093	13.0987	3.3509e-39	2.37962e-38
ENSG00000021762.18	1682.96	0.184917	0.0557208	3.31864	0.000904586	0.00159207
ENSG00000021776.9	2751.05	0.367563	0.0363021	10.1251	4.27478e-24	1.92074e-23
ENSG00000021826.13	974.819	0.580542	0.1133	5.12392	2.99246e-07	6.65438e-07
ENSG00000021852.11	0.535906	-0.325328	0.282213	-1.15278	0.249002	0.321773
ENSG00000022267.15	22051.5	0.249007	0.0506122	4.9199	8.65866e-07	1.87352e-06
ENSG00000022277.11	7990.72	0.110725	0.0265274	4.174	2.99296e-05	5.88028e-05
ENSG00000022355.13	1387.02	2.26215	0.211783	10.6814	1.24322e-26	6.07086e-26
ENSG00000022556.14	82.177	0.764096	0.162485	4.70256	2.56922e-06	5.40365e-06
ENSG00000022567.8	846.242	0.649913	0.0699944	9.28522	1.6137e-20	6.40989e-20
ENSG00000022840.14	8073.21	-0.0308637	0.0259238	-1.19055	0.23383	0.303965
ENSG00000022976.14	442.972	0.47469	0.0353776	13.4178	4.75492e-41	3.54459e-40
ENSG00000023041.10	1489.17	-0.0524308	0.0288187	-1.81933	0.0688608	0.0984894
ENSG00000023171.13	3654.73	1.88978	0.0787604	23.9941	3.20484e-127	1.06578e-125
ENSG00000023191.15	7966.47	0.120377	0.0436364	2.75864	0.00580422	0.00947123
ENSG00000023228.12	6753.35	0.405619	0.0360708	11.2451	2.44893e-29	1.30282e-28
ENSG00000023287.11	4313.8	0.745131	0.0432224	17.2395	1.34229e-66	1.82565e-65
ENSG00000023318.7	2361.16	-0.552763	0.0351664	-15.7185	1.12952e-55	1.22316e-54
ENSG00000023330.13	2470.51	-0.204917	0.0367928	-5.56949	2.55481e-08	6.04729e-08
ENSG00000023445.12	318.018	-1.91843	0.120309	-15.9459	3.0417e-57	3.41609e-56
ENSG00000023516.8	6604.08	1.25999	0.0551837	22.8326	2.17495e-115	6.2845e-114
ENSG00000023572.7	275.534	-0.768554	0.0463762	-16.5722	1.10748e-61	1.36567e-60
ENSG00000023608.4	512.313	-0.361477	0.0528941	-6.83397	8.2595e-12	2.31753e-11
ENSG00000023697.11	1899.93	-0.358976	0.0477282	-7.52125	5.4254e-14	1.68407e-13
ENSG00000023734.9	7495	-0.146668	0.0312058	-4.70002	2.60135e-06	5.4693e-06
ENSG00000023839.9	36.3008	0.113072	0.0854434	1.32335	0.185718	0.24679
ENSG00000023892.10	582.244	-0.275218	0.0939862	-2.92828	0.00340838	0.0056875
ENSG00000023902.12	3463.57	-0.380314	0.0517739	-7.34568	2.04721e-13	6.19265e-13
ENSG00000023909.8	992.185	-0.625891	0.0683691	-9.15458	5.4568e-20	2.12586e-19
ENSG00000024048.9	2386.21	0.525309	0.0279791	18.775	1.20875e-78	2.04759e-77
ENSG00000024422.10	3045.6	-1.23803	0.0868541	-14.2542	4.22368e-46	3.62817e-45
ENSG00000024526.15	199.713	-2.50079	0.15301	-16.3439	4.80486e-60	5.71433e-59
ENSG00000024862.15	827.91	-0.140568	0.0550372	-2.55406	0.0106474	0.0168711
ENSG00000025039.13	4503.56	0.667539	0.0611102	10.9235	8.89669e-28	4.49544e-27
ENSG00000025156.11	1276.01	0.302841	0.0412447	7.34254	2.09571e-13	6.33616e-13
ENSG00000025293.14	3398.24	0.52166	0.0304139	17.152	6.06863e-66	8.14047e-65
ENSG00000025423.10	533.349	0.75508	0.117574	6.42216	1.34354e-10	3.56327e-10
ENSG00000025434.17	1020.98	-0.257069	0.0505039	-5.09008	3.57917e-07	7.92771e-07
ENSG00000025708.11	1131.67	-1.53564	0.141626	-10.8429	2.15473e-27	1.07851e-26
ENSG00000025770.17	3237.88	0.162299	0.0446299	3.63657	0.000276296	0.000507246
ENSG00000025772.7	1937.97	-0.301454	0.0453155	-6.65235	2.88454e-11	7.88463e-11
ENSG00000025796.12	5492.5	0.342688	0.0353344	9.69842	3.06195e-22	1.28907e-21
ENSG00000025800.12	3817.76	0.0449607	0.0417455	1.07702	0.281472	0.359123
ENSG00000026025.12	71379.6	-1.71346	0.124432	-13.7703	3.84731e-43	3.03902e-42
ENSG00000026036.19	195.384	0.400023	0.0829136	4.82458	1.40299e-06	2.99762e-06
ENSG00000026103.18	551.312	-1.47162	0.101906	-14.441	2.8551e-47	2.52326e-46
ENSG00000026297.14	3401.1	-0.386846	0.0852263	-4.53905	5.65093e-06	1.16249e-05
ENSG00000026508.15	17460.4	-1.31253	0.121444	-10.8077	3.16508e-27	1.57565e-26
ENSG00000026559.12	370.761	0.150463	0.171465	0.877513	0.380208	0.467198
ENSG00000026652.12	2816.1	0.699095	0.0564811	12.3775	3.45996e-35	2.19209e-34
ENSG00000026751.15	47.9286	-1.30476	0.165011	-7.90708	2.6349e-15	8.6121e-15
ENSG00000026950.15	1840.05	-0.497487	0.0662624	-7.50784	6.01131e-14	1.86231e-13
ENSG00000027001.8	630.055	-0.635457	0.0470518	-13.5055	1.45127e-41	1.09969e-40
ENSG00000027075.12	640.985	0.022807	0.0575587	0.396239	0.691929	0.756781
ENSG00000027644.4	49.0685	-1.29944	0.158957	-8.17479	2.96391e-16	1.0038e-15
ENSG00000027697.11	5610.43	-0.279724	0.0554231	-5.04707	4.48639e-07	9.88089e-07
ENSG00000027847.12	1541.68	-0.306414	0.0355769	-8.61271	7.13549e-18	2.58133e-17
ENSG00000027869.10	36.7216	-1.85422	0.129886	-14.2758	3.09737e-46	2.6717e-45
ENSG00000028116.15	211.199	-0.66264	0.0933625	-7.0975	1.27037e-12	3.70723e-12
ENSG00000028137.15	2248.16	-0.523439	0.0899684	-5.81803	5.95448e-09	1.45779e-08
ENSG00000028203.16	2566.99	-0.0684913	0.0299605	-2.28605	0.0222511	0.0340296
ENSG00000028277.19	713.07	-0.0720653	0.0804812	-0.895429	0.370558	0.456889
ENSG00000028310.16	2398.32	0.326683	0.0306414	10.6615	1.54147e-26	7.50812e-26
ENSG00000028528.13	7910.6	0.479844	0.0458095	10.4748	1.12831e-25	5.34066e-25
ENSG00000028839.8	1140.2	0.359188	0.0508942	7.05755	1.69459e-12	4.91281e-12
ENSG00000029153.13	459.937	-1.23726	0.0940625	-13.1536	1.62172e-39	1.16079e-38
ENSG00000029363.14	6452.52	0.366664	0.0302977	12.102	1.03044e-33	6.2701e-33
ENSG00000029364.10	4566.83	0.116302	0.0380365	3.05764	0.00223088	0.00378846
ENSG00000029534.18	804.53	1.72534	0.111179	15.5186	2.59676e-54	2.72563e-53
ENSG00000029559.6	297.403	-3.37597	0.315212	-10.7101	9.12236e-27	4.47334e-26
ENSG00000029639.9	354.67	-0.497816	0.0370179	-13.448	3.16422e-41	2.37099e-40
ENSG00000029725.15	6039.39	0.633002	0.0293231	21.5871	2.37262e-103	5.88797e-102
ENSG00000029993.13	2427.71	-0.100169	0.0585143	-1.71187	0.0869214	0.122316
ENSG00000030066.12	2565.45	-0.36231	0.0440561	-8.22383	1.971e-16	6.72195e-16
ENSG00000030110.11	700.443	-0.898567	0.0398142	-22.569	8.73444e-113	2.43835e-111
ENSG00000030304.11	6.1959	-0.131516	0.16114	-0.81616	0.414409	0.502764
ENSG00000030419.15	508.129	0.572754	0.057791	9.91079	3.73697e-23	1.62297e-22
ENSG00000030582.15	9546.64	-0.840529	0.060596	-13.871	9.49021e-44	7.6364e-43
ENSG00000031003.9	1906.03	0.0821079	0.0532917	1.54073	0.123383	0.169352
ENSG00000031081.9	6724.91	1.02735	0.0661262	15.5362	1.97295e-54	2.0777e-53
ENSG00000031691.6	619.965	-0.463526	0.0437964	-10.5837	3.54837e-26	1.70866e-25
ENSG00000031698.11	9049.49	-0.186211	0.0385389	-4.83177	1.35325e-06	2.89482e-06
ENSG00000031823.13	4529.4	0.1695	0.0242691	6.98418	2.86527e-12	8.21906e-12
ENSG00000032219.17	1855.38	0.906526	0.0437653	20.7134	2.62542e-95	5.8314e-94
ENSG00000032389.11	2252	0.273232	0.0372791	7.32935	2.31266e-13	6.97708e-13
ENSG00000032444.14	5192.18	0.165697	0.0356458	4.64842	3.34494e-06	6.986e-06
ENSG00000032742.16	1019.97	0.290987	0.0472492	6.15855	7.34119e-10	1.88016e-09
ENSG00000033011.10	822.114	-0.704572	0.0455485	-15.4686	5.65188e-54	5.8769e-53
ENSG00000033030.12	1001.29	-0.122597	0.0345439	-3.54902	0.000386675	0.000702018
ENSG00000033050.6	4469.84	-0.395232	0.0313847	-12.5932	2.30293e-36	1.50985e-35
ENSG00000033100.13	2630.68	-0.913383	0.0534635	-17.0842	1.94431e-65	2.58562e-64
ENSG00000033122.17	487.241	1.67399	0.124317	13.4655	2.49555e-41	1.87435e-40
ENSG00000033170.15	2018.67	-0.252132	0.0556452	-4.53106	5.86888e-06	1.20608e-05
ENSG00000033178.11	2251.15	-0.0646546	0.030295	-2.13417	0.0328288	0.0491933
ENSG00000033327.11	5932.94	0.762591	0.0477256	15.9787	1.79958e-57	2.03062e-56
ENSG00000033627.13	10742.7	0.851324	0.0468391	18.1755	8.07038e-74	1.25834e-72
ENSG00000033800.12	2176.85	0.470151	0.0416581	11.286	1.53961e-29	8.24939e-29
ENSG00000033867.15	1099.25	-0.583247	0.0664921	-8.77167	1.76032e-18	6.51146e-18
ENSG00000034053.13	9346.4	0.760629	0.0502091	15.1492	7.66445e-52	7.56339e-51
ENSG00000034152.17	1009.89	-0.924396	0.0655341	-14.1056	3.50964e-45	2.92547e-44
ENSG00000034239.9	104.377	-0.502981	0.186444	-2.69776	0.00698071	0.0112943
ENSG00000034510.5	24378.1	-1.85799	0.0827322	-22.4579	1.07145e-111	2.94979e-110
ENSG00000034533.10	485.861	-0.36818	0.0309295	-11.9038	1.13041e-32	6.68446e-32
ENSG00000034677.10	6476.76	-0.0694509	0.0769109	-0.903005	0.366523	0.452579
ENSG00000034693.13	772.239	-0.18412	0.0354573	-5.19273	2.0723e-07	4.65278e-07
ENSG00000034713.6	11357.6	0.110538	0.0457558	2.41582	0.0156997	0.0244392
ENSG00000034971.13	3.36991	0.986701	0.192144	5.13523	2.81804e-07	6.27557e-07
ENSG00000035115.20	1997.65	0.522431	0.0339113	15.4058	1.49584e-53	1.53867e-52
ENSG00000035141.6	1266.03	-0.638238	0.0323517	-19.7281	1.23693e-86	2.38803e-85
ENSG00000035403.15	3737.62	-0.287364	0.0787428	-3.6494	0.000262853	0.00048329
ENSG00000035499.11	196.626	-1.86655	0.121893	-15.313	6.25902e-53	6.33466e-52
ENSG00000035664.10	384.819	0.495472	0.0767483	6.4558	1.07647e-10	2.8669e-10
ENSG00000035681.6	1850.99	-0.180388	0.0348615	-5.17441	2.28638e-07	5.11949e-07
ENSG00000035687.9	1826.58	-0.110168	0.043049	-2.55914	0.0104933	0.0166418
ENSG00000035720.6	8.23859	-1.36596	0.185974	-7.34488	2.0594e-13	6.22873e-13
ENSG00000035862.11	30652.2	-0.0505981	0.0516743	-0.979174	0.327494	0.410159
ENSG00000035928.13	3565.8	0.316633	0.0314682	10.062	8.13252e-24	3.61571e-23
ENSG00000036054.11	1970.64	-0.326513	0.0316361	-10.3209	5.66885e-25	2.62075e-24
ENSG00000036257.11	3759.32	0.0941957	0.0271937	3.46387	0.000532457	0.000955481
ENSG00000036448.8	713.187	0.383497	0.0764871	5.01388	5.33421e-07	1.16948e-06
ENSG00000036473.6	11.9974	0.568622	0.110568	5.14273	2.70782e-07	6.03713e-07
ENSG00000036530.7	1643.85	1.12241	0.09678	11.5975	4.2407e-31	2.39088e-30
ENSG00000036549.11	1944.75	-0.0554814	0.0438746	-1.26454	0.206035	0.271074
ENSG00000036565.13	41.4814	-0.584375	0.162906	-3.5872	0.000334253	0.000609809
ENSG00000036672.14	2191.22	0.644293	0.0746213	8.63416	5.91582e-18	2.14693e-17
ENSG00000036828.12	2.37354	-0.131899	0.164959	-0.799589	0.423949	0.512566
ENSG00000037042.8	3224.46	0.529515	0.0500876	10.5718	4.02751e-26	1.93509e-25
ENSG00000037241.6	957.698	-0.902176	0.0388815	-23.2032	4.22756e-119	1.27953e-117
ENSG00000037280.14	610.325	-0.670473	0.0861226	-7.7851	6.96562e-15	2.23844e-14
ENSG00000037474.13	2622.81	0.0999831	0.030035	3.32888	0.000871945	0.001537
ENSG00000037637.9	1977.13	-0.135391	0.0416298	-3.25227	0.00114489	0.00199628
ENSG00000037749.10	756.063	-0.23103	0.0702469	-3.28882	0.00100607	0.00176347
ENSG00000037757.12	1051.38	-0.503476	0.060701	-8.29436	1.09168e-16	3.76226e-16
ENSG00000037897.15	1216.26	-1.80279	0.1228	-14.6807	8.5714e-49	7.84334e-48
ENSG00000037965.5	33.741	-2.22156	0.335557	-6.62053	3.57909e-11	9.74635e-11
ENSG00000038002.7	1007.56	-0.62973	0.057824	-10.8905	1.27991e-27	6.44074e-27
ENSG00000038210.12	382.625	-0.832616	0.0688925	-12.0857	1.25643e-33	7.62584e-33
ENSG00000038219.11	3437.61	0.970977	0.0448632	21.643	7.06844e-104	1.76696e-102
ENSG00000038274.15	3253.11	-0.225444	0.0444246	-5.07476	3.87987e-07	8.57945e-07
ENSG00000038295.6	105.309	1.66589	0.168415	9.89157	4.52891e-23	1.96033e-22
ENSG00000038358.13	2419.52	0.444414	0.0418499	10.6193	2.42492e-26	1.1724e-25
ENSG00000038382.16	9332.99	-0.252524	0.0709005	-3.56167	0.0003685	0.000670039
ENSG00000038427.14	22475.9	0.856312	0.0818641	10.4602	1.31624e-25	6.21484e-25
ENSG00000038532.13	3120.08	0.863863	0.0428467	20.1617	2.12327e-90	4.35034e-89
ENSG00000038945.13	1768.05	-2.25466	0.129922	-17.354	1.83938e-67	2.54443e-66
ENSG00000039068.17	370.068	0.417219	0.144226	2.89282	0.00381801	0.00634182
ENSG00000039123.14	2799.42	0.182088	0.0305814	5.95423	2.61307e-09	6.51272e-09
ENSG00000039139.9	212.862	0.141984	0.128563	1.10439	0.269424	0.345335
ENSG00000039319.15	3512.8	0.899846	0.0479773	18.7557	1.7396e-78	2.93749e-77
ENSG00000039523.16	4476.66	0.262656	0.0348186	7.54357	4.57282e-14	1.42247e-13
ENSG00000039537.12	20.9742	0.119922	0.236823	0.506377	0.612592	0.691109
ENSG00000039560.12	1203.77	-0.776907	0.0574837	-13.5153	1.271e-41	9.64309e-41
ENSG00000039600.9	7.6611	-0.292913	0.108217	-2.70673	0.00679486	0.0110107
ENSG00000039650.8	1058.05	-0.527391	0.0532396	-9.906	3.92045e-23	1.70111e-22
ENSG00000039987.5	4.89054	-0.70553	0.113541	-6.21386	5.17e-10	1.33359e-09
ENSG00000040199.17	1363.74	0.998808	0.0540319	18.4855	2.70117e-76	4.42372e-75
ENSG00000040275.15	677.341	-0.253055	0.0419574	-6.03123	1.62719e-09	4.09828e-09
ENSG00000040341.16	2437.4	0.205191	0.0463963	4.42257	9.75351e-06	1.97478e-05
ENSG00000040487.11	1012.82	-0.440379	0.0438843	-10.035	1.06943e-23	4.734e-23
ENSG00000040531.13	1390.33	-0.233776	0.0356409	-6.55921	5.40935e-11	1.46065e-10
ENSG00000040608.12	662.703	1.33623	0.116069	11.5124	1.14313e-30	6.35943e-30
ENSG00000040633.11	2366.2	-0.0930327	0.030632	-3.03711	0.00238858	0.00404549
ENSG00000040731.9	1887	1.15848	0.081727	14.175	1.30824e-45	1.1065e-44
ENSG00000040933.14	2912.44	0.379043	0.0510625	7.42312	1.1439e-13	3.49783e-13
ENSG00000041353.8	817.301	1.08846	0.119458	9.11167	8.11254e-20	3.1418e-19
ENSG00000041357.14	3827.67	-0.507818	0.0381777	-13.3014	2.27147e-40	1.66473e-39
ENSG00000041515.14	1230.7	1.67347	0.109355	15.3031	7.29463e-53	7.3703e-52
ENSG00000041802.9	2389.15	-0.186596	0.0309184	-6.0351	1.58863e-09	4.00305e-09
ENSG00000041880.13	1817.38	0.174602	0.0515948	3.3841	0.000714113	0.0012679
ENSG00000041982.13	18473.3	-1.33557	0.121593	-10.9839	4.56605e-28	2.3291e-27
ENSG00000041988.14	962.354	-0.174308	0.0469074	-3.71601	0.000202391	0.00037534
ENSG00000042062.10	290.618	-1.37797	0.116715	-11.8062	3.62506e-32	2.10944e-31
ENSG00000042088.12	661.663	-0.51242	0.0395446	-12.958	2.11697e-38	1.47402e-37
ENSG00000042286.13	549.301	-0.0285823	0.0549399	-0.520247	0.602892	0.682662
ENSG00000042304.9	2.48634	0.351326	0.13488	2.60474	0.00919448	0.0146729
ENSG00000042317.15	599.304	0.0522685	0.0461395	1.13284	0.257283	0.331444
ENSG00000042429.9	1653.54	-0.0343573	0.0300549	-1.14315	0.252975	0.32638
ENSG00000042445.12	3688.59	-0.0189458	0.0475123	-0.398757	0.690072	0.755234
ENSG00000042493.14	3629.16	-1.51265	0.114347	-13.2286	6.00145e-40	4.34578e-39
ENSG00000042753.10	3241.51	-1.16235	0.0568123	-20.4594	4.9565e-93	1.05815e-91
ENSG00000042781.11	23.0543	0.0678977	0.088094	0.770741	0.44086	0.529801
ENSG00000042813.6	0.866214	0.283475	0.259194	1.09368	0.274095	0.350665
ENSG00000042832.10	113.895	0.388242	0.139511	2.78288	0.00538787	0.00881981
ENSG00000042980.11	963.732	-0.0639717	0.0984507	-0.649784	0.515832	0.603695
ENSG00000043039.6	28.3232	1.00619	0.161892	6.21515	5.12742e-10	1.32289e-09
ENSG00000043093.12	1994.15	0.165111	0.0336292	4.90976	9.1186e-07	1.97063e-06
ENSG00000043143.19	2467.42	0.850398	0.0638344	13.322	1.72527e-40	1.26852e-39
ENSG00000043355.9	639.079	-0.0565976	0.098947	-0.571999	0.567323	0.65077
ENSG00000043462.10	1218.42	-0.937466	0.0882214	-10.6263	2.24871e-26	1.08831e-25
ENSG00000043514.14	860.085	-0.113894	0.0549468	-2.0728	0.0381908	0.0567393
ENSG00000043591.5	229.66	0.592453	0.110122	5.37999	7.4489e-08	1.71702e-07
ENSG00000044012.3	0.107362	-0.306656	0.596493	-0.514097	0.607184	0.686531
ENSG00000044090.7	1184.27	-0.834173	0.0698394	-11.9442	6.96557e-33	4.13841e-32
ENSG00000044115.19	16664.1	-0.345763	0.0420283	-8.22691	1.92108e-16	6.55452e-16
ENSG00000044446.10	1139.4	-0.227869	0.0585329	-3.893	9.90111e-05	0.000187844
ENSG00000044459.13	585.826	-0.0154445	0.0574371	-0.268895	0.78801	0.832968
ENSG00000044524.9	492.389	-1.16329	0.115188	-10.099	5.58039e-24	2.49705e-23
ENSG00000044574.7	21630.7	-0.77474	0.0523964	-14.7861	1.79967e-49	1.67697e-48
ENSG00000046604.11	141.507	-1.77045	0.248621	-7.12109	1.07074e-12	3.13365e-12
ENSG00000046647.12	949.514	-0.0351102	0.0393934	-0.89127	0.372784	0.459268
ENSG00000046651.13	1405.17	0.301991	0.0487396	6.196	5.79146e-10	1.49108e-09
ENSG00000046653.13	78041	0.634932	0.0564426	11.2492	2.3376e-29	1.2447e-28
ENSG00000046774.9	1.53674	-3.71544	0.329865	-11.2635	1.98649e-29	1.06105e-28
ENSG00000046889.17	2431.87	1.05135	0.0773167	13.598	4.11428e-42	3.15303e-41
ENSG00000047056.13	2066.76	1.12962	0.0467101	24.1836	3.30693e-129	1.12877e-127
ENSG00000047188.14	1726.97	0.348111	0.0357848	9.72789	2.29296e-22	9.69169e-22
ENSG00000047230.13	1675.03	0.0926788	0.038182	2.42729	0.0152122	0.0237174
ENSG00000047249.15	3787.7	0.368138	0.0511755	7.19364	6.30853e-13	1.86499e-12
ENSG00000047315.13	4812.99	-0.0725391	0.0355407	-2.04102	0.041249	0.0610136
ENSG00000047346.11	2380.73	0.879551	0.0524132	16.7811	3.35591e-63	4.27043e-62
ENSG00000047365.10	3522.03	0.758102	0.077153	9.82596	8.70427e-23	3.72781e-22
ENSG00000047410.12	7010.14	0.567936	0.0378007	15.0245	5.07403e-51	4.90292e-50
ENSG00000047457.12	1746.02	-1.07261	0.170364	-6.29597	3.0548e-10	7.96052e-10
ENSG00000047578.11	2009.98	0.209502	0.0521292	4.01889	5.84721e-05	0.000112691
ENSG00000047579.18	1037.25	-0.143051	0.0536042	-2.66866	0.00761547	0.0122661
ENSG00000047597.5	186.061	0.555781	0.157397	3.53108	0.000413871	0.000749516
ENSG00000047617.13	70.069	0.301428	0.083077	3.6283	0.000285298	0.00052327
ENSG00000047621.10	1254.52	-0.268945	0.0473629	-5.67839	1.3597e-08	3.26941e-08
ENSG00000047634.13	578.427	-0.295227	0.0620419	-4.7585	1.95034e-06	4.13438e-06
ENSG00000047644.16	2066.27	0.365073	0.0445446	8.19569	2.49159e-16	8.4642e-16
ENSG00000047648.20	618.785	0.125575	0.0950937	1.32054	0.186654	0.247924
ENSG00000047662.4	306.535	0.368381	0.115217	3.19728	0.00138732	0.00240121
ENSG00000047849.20	38778.8	0.539108	0.0485573	11.1025	1.21977e-28	6.35203e-28
ENSG00000047932.12	2788.45	0.566062	0.0403055	14.0443	8.35092e-45	6.89484e-44
ENSG00000047936.9	14.5881	-0.0150996	0.237087	-0.0636879	0.949219	0.959674
ENSG00000048028.10	1020.1	-0.174211	0.0375696	-4.63701	3.53486e-06	7.36881e-06
ENSG00000048052.20	1566.68	-0.0666378	0.0785346	-0.848515	0.396151	0.483978
ENSG00000048140.16	1897.9	-0.677759	0.0433925	-15.6193	5.38144e-55	5.74561e-54
ENSG00000048162.18	814.593	-0.427525	0.0374508	-11.4157	3.49259e-30	1.91141e-29
ENSG00000048342.14	1893.32	0.319517	0.0425881	7.5025	6.26105e-14	1.93755e-13
ENSG00000048392.10	2821.77	-0.0118875	0.0518188	-0.229404	0.818555	0.856958
ENSG00000048405.8	1031.62	-0.104123	0.038013	-2.73913	0.00616012	0.0100263
ENSG00000048462.9	3.42618	-0.192131	0.150855	-1.27361	0.2028	0.267254
ENSG00000048471.12	2441.04	0.667694	0.0404699	16.4985	3.75861e-61	4.58756e-60
ENSG00000048540.13	5515.48	0.868237	0.111553	7.78316	7.0736e-15	2.27253e-14
ENSG00000048544.5	1732.92	-0.535231	0.030553	-17.5181	1.04269e-68	1.47523e-67
ENSG00000048545.12	23.6442	-0.758444	0.190542	-3.98045	6.87859e-05	0.000131957
ENSG00000048649.12	4634.28	0.996121	0.0446771	22.296	4.03849e-110	1.09419e-108
ENSG00000048707.12	8483.8	1.56607	0.0719156	21.7765	3.87304e-105	9.85174e-104
ENSG00000048740.16	8213.67	1.01557	0.0503406	20.174	1.65778e-90	3.4039e-89
ENSG00000048828.15	6831.44	-0.072988	0.0333225	-2.19035	0.028499	0.0430206
ENSG00000048991.15	2560.09	0.260197	0.0564297	4.611	4.00746e-06	8.32532e-06
ENSG00000049089.12	3008.1	0.362266	0.0993474	3.64646	0.000265881	0.000488594
ENSG00000049130.12	1603.4	0.0798671	0.0859324	0.929418	0.352673	0.437658
ENSG00000049167.12	569.414	-0.368736	0.0332345	-11.095	1.32698e-28	6.90056e-28
ENSG00000049192.13	524.801	0.699861	0.0915082	7.64806	2.04027e-14	6.44394e-14
ENSG00000049239.11	3491.57	-0.320437	0.0588715	-5.44299	5.23948e-08	1.21813e-07
ENSG00000049245.11	5632.23	-0.460707	0.0537842	-8.56584	1.07294e-17	3.84885e-17
ENSG00000049246.13	2272.68	1.5619	0.0787774	19.8267	1.75101e-87	3.42895e-86
ENSG00000049247.12	3.09723	-0.488941	0.245597	-1.99083	0.0465001	0.0682865
ENSG00000049249.7	17.5545	-1.70973	0.135704	-12.5989	2.14035e-36	1.40461e-35
ENSG00000049283.16	46.119	1.22867	0.151157	8.1284	4.34984e-16	1.46551e-15
ENSG00000049323.14	2422.74	-0.619558	0.108243	-5.72377	1.04186e-08	2.51949e-08
ENSG00000049449.7	5681.53	-0.495002	0.047414	-10.44	1.62792e-25	7.66758e-25
ENSG00000049540.15	5922.87	-1.13099	0.100507	-11.2529	2.2422e-29	1.1947e-28
ENSG00000049541.9	1773.83	-1.20509	0.0513875	-23.451	1.29059e-121	4.01543e-120
ENSG00000049618.20	4139.95	0.608897	0.0404547	15.0513	3.38326e-51	3.28443e-50
ENSG00000049656.12	3890.79	-0.418655	0.0325985	-12.8428	9.4405e-38	6.43647e-37
ENSG00000049759.15	2034.71	-0.0108149	0.0857811	-0.126076	0.899672	0.919732
ENSG00000049768.13	51.2004	-0.0794328	0.0682039	-1.16464	0.244166	0.316164
ENSG00000049769.11	1410.28	0.968506	0.0590651	16.3973	2.00051e-60	2.40368e-59
ENSG00000049860.12	2803.15	-1.23879	0.0604249	-20.5013	2.09644e-93	4.50983e-92
ENSG00000049883.13	893.303	0.219286	0.0307056	7.14154	9.22899e-13	2.7086e-12
ENSG00000050030.12	704.098	1.21589	0.109146	11.14	8.01128e-29	4.2012e-28
ENSG00000050130.16	2213.91	-0.146815	0.0328092	-4.47482	7.6474e-06	1.56011e-05
ENSG00000050165.16	16235.4	0.0416778	0.0898732	0.46374	0.642834	0.71643
ENSG00000050327.13	33.086	-0.332679	0.122085	-2.72498	0.0064306	0.010447
ENSG00000050344.8	381.551	-1.32028	0.0861446	-15.3263	5.10128e-53	5.18157e-52
ENSG00000050393.10	2939.39	0.183634	0.0364367	5.0398	4.6603e-07	1.02549e-06
ENSG00000050405.12	6773.56	-0.326592	0.0729711	-4.47564	7.61838e-06	1.55466e-05
ENSG00000050426.14	2782.28	0.494314	0.0425663	11.6128	3.54859e-31	2.00422e-30
ENSG00000050438.15	2868.92	0.251409	0.0662594	3.79432	0.000148048	0.000277281
ENSG00000050555.16	851.147	-1.11037	0.10179	-10.9084	1.0511e-27	5.30051e-27
ENSG00000050628.19	77.4332	1.70498	0.177249	9.61913	6.63934e-22	2.76303e-21
ENSG00000050730.14	6.35813	0.10411	0.185416	0.561492	0.574462	0.657304
ENSG00000050748.16	3505.08	0.622905	0.0524487	11.8764	1.56891e-32	9.22954e-32
ENSG00000050767.14	356.781	-0.321513	0.162217	-1.98199	0.04748	0.0696164
ENSG00000050820.15	5803.84	0.681311	0.0561008	12.1444	6.14345e-34	3.76456e-33
ENSG00000051009.9	1647.99	0.172261	0.0388384	4.43531	9.19406e-06	1.86522e-05
ENSG00000051108.13	4922.96	-0.227225	0.0475782	-4.77581	1.78983e-06	3.80321e-06
ENSG00000051128.17	2286.7	-0.14119	0.062407	-2.2624	0.0236726	0.036087
ENSG00000051180.15	194.941	-1.68382	0.109356	-15.3976	1.69933e-53	1.74573e-52
ENSG00000051341.12	129.154	-1.16909	0.121834	-9.59576	8.32969e-22	3.45476e-21
ENSG00000051382.7	2141.1	0.608642	0.0413674	14.7131	5.31255e-49	4.89502e-48
ENSG00000051523.9	2601.93	-1.25143	0.0973571	-12.854	8.16803e-38	5.58404e-37
ENSG00000051596.8	300.216	-0.639262	0.052076	-12.2756	1.22537e-34	7.63992e-34
ENSG00000051620.9	1099.59	-1.07143	0.0582337	-18.3988	1.34277e-75	2.16642e-74
ENSG00000051825.13	876.745	0.0737878	0.0557539	1.32345	0.185684	0.246752
ENSG00000052126.13	1827.69	1.01292	0.086524	11.7068	1.17635e-31	6.74913e-31
ENSG00000052344.14	8.99532	0.238658	0.121552	1.96342	0.0495974	0.0725076
ENSG00000052723.10	1858.18	-0.397879	0.0399053	-9.97058	2.05022e-23	8.98248e-23
ENSG00000052749.12	1806.19	0.452628	0.0389836	11.6107	3.63423e-31	2.05186e-30
ENSG00000052795.11	2267.86	0.59013	0.0511225	11.5434	7.96713e-31	4.44933e-30
ENSG00000052802.11	4720.46	0.360076	0.075541	4.76663	1.87337e-06	3.97544e-06
ENSG00000052841.13	3183.35	0.160974	0.0334172	4.81711	1.4565e-06	3.10874e-06
ENSG00000052850.5	59.8367	-0.529025	0.158016	-3.34792	0.000814215	0.00143874
ENSG00000053108.15	302.726	2.13562	0.164036	13.0192	9.51509e-39	6.67872e-38
ENSG00000053254.14	3678.29	0.732937	0.0492373	14.8858	4.07439e-50	3.8491e-49
ENSG00000053328.8	25.3759	-0.349714	0.148464	-2.35555	0.0184953	0.028543
ENSG00000053371.11	2303.99	-0.42303	0.0486092	-8.70266	3.24193e-18	1.18817e-17
ENSG00000053372.4	2448.23	-0.555237	0.0474659	-11.6976	1.31089e-31	7.50934e-31
ENSG00000053438.8	2462.77	-1.38765	0.194906	-7.11957	1.08262e-12	3.16725e-12
ENSG00000053501.11	1762.69	-0.0896427	0.0479742	-1.86856	0.0616839	0.0888971
ENSG00000053524.10	1032.5	2.41237	0.105816	22.7979	4.81504e-115	1.38461e-113
ENSG00000053702.13	405.573	1.18623	0.0731871	16.2082	4.41224e-59	5.15131e-58
ENSG00000053747.14	214.725	0.650643	0.112223	5.79777	6.72024e-09	1.64114e-08
ENSG00000053770.10	2653.04	0.350888	0.0351278	9.98888	1.70495e-23	7.49172e-23
ENSG00000053900.9	1378.51	0.0511234	0.029345	1.74215	0.0814825	0.115198
ENSG00000053918.14	564.459	-0.365561	0.0827201	-4.41925	9.9044e-06	2.00456e-05
ENSG00000054116.10	2779.73	-0.6852	0.0482552	-14.1995	9.22694e-46	7.84011e-45
ENSG00000054118.12	6830.66	0.275349	0.0367982	7.48267	7.28265e-14	2.24773e-13
ENSG00000054148.16	4437.07	-0.721499	0.0563994	-12.7927	1.80208e-37	1.21978e-36
ENSG00000054179.10	846.472	-0.664745	0.139828	-4.75401	1.99424e-06	4.22463e-06
ENSG00000054219.10	162.62	-0.871306	0.0891671	-9.7716	1.49076e-22	6.34532e-22
ENSG00000054267.19	2566.03	0.616276	0.0331005	18.6183	2.28171e-77	3.80319e-76
ENSG00000054277.11	184.212	-0.767086	0.0863328	-8.88522	6.37934e-19	2.3938e-18
ENSG00000054282.14	1796.11	0.233111	0.0366246	6.36487	1.9545e-10	5.142e-10
ENSG00000054356.12	4420.09	1.11648	0.154898	7.20785	5.6842e-13	1.68396e-12
ENSG00000054392.11	320.718	-0.0790802	0.0884261	-0.894308	0.371157	0.457498
ENSG00000054523.15	22045.4	1.1204	0.0587096	19.0837	3.44999e-81	6.11044e-80
ENSG00000054598.6	494.209	-0.360345	0.0846976	-4.25449	2.09524e-05	4.15685e-05
ENSG00000054611.12	1410.06	0.185521	0.0363002	5.11075	3.20889e-07	7.12639e-07
ENSG00000054654.14	4618.49	0.995796	0.0698675	14.2526	4.31663e-46	3.70602e-45
ENSG00000054690.12	4432.24	1.52816	0.0977344	15.6359	4.14766e-55	4.43825e-54
ENSG00000054793.12	18951.1	1.65924	0.0658244	25.2071	3.34763e-140	1.26451e-138
ENSG00000054796.11	0.270939	0.161035	0.295827	0.544355	0.586197	0.668014
ENSG00000054803.3	279.538	0.0320404	0.213055	0.150386	0.88046	0.904964
ENSG00000054938.14	57.6843	-2.52586	0.155478	-16.2458	2.39244e-59	2.81034e-58
ENSG00000054965.9	19896.4	1.04658	0.0476518	21.9632	6.48077e-107	1.69261e-105
ENSG00000054967.11	893.231	-0.102575	0.0482752	-2.12479	0.0336042	0.0502844
ENSG00000054983.15	2525.69	-0.215118	0.0786506	-2.73511	0.00623597	0.0101453
ENSG00000055044.9	2353.81	0.120941	0.036654	3.29952	0.000968498	0.00170055
ENSG00000055070.15	5364.76	-0.692771	0.0444334	-15.5912	8.35127e-55	8.87283e-54
ENSG00000055118.13	2451.77	0.0272562	0.0757138	0.35999	0.718854	0.778626
ENSG00000055130.14	4007.87	-0.294313	0.0320564	-9.18111	4.26673e-20	1.66889e-19
ENSG00000055147.16	1207.92	-0.3912	0.0336077	-11.6402	2.57398e-31	1.46049e-30
ENSG00000055163.17	9712.99	1.22703	0.0725963	16.9021	4.34247e-64	5.63684e-63
ENSG00000055208.16	5311.62	0.0152464	0.0480755	0.317134	0.751142	0.804631
ENSG00000055211.11	2567.18	-0.17503	0.0372756	-4.69557	2.65864e-06	5.58649e-06
ENSG00000055332.15	5243	0.159563	0.0465271	3.42946	0.000604775	0.00107986
ENSG00000055483.18	2662.29	0.356315	0.0368548	9.66809	4.11999e-22	1.72599e-21
ENSG00000055609.16	7286.59	0.900501	0.0505224	17.8238	4.61892e-71	6.82786e-70
ENSG00000055732.11	18.6685	-1.09686	0.177383	-6.18357	6.2667e-10	1.61127e-09
ENSG00000055813.5	247.65	2.49224	0.121963	20.4345	8.25767e-93	1.75273e-91
ENSG00000055917.14	7456.97	0.505517	0.0297347	17.0009	8.08565e-65	1.0646e-63
ENSG00000055950.15	2766.84	0.275521	0.0463666	5.94224	2.81153e-09	6.99787e-09
ENSG00000055955.14	35.8064	-0.224192	0.0871	-2.57396	0.0100541	0.0159775
ENSG00000055957.9	9.92185	-2.42954	0.180332	-13.4726	2.26777e-41	1.70648e-40
ENSG00000056050.6	1397.09	-0.336172	0.0357965	-9.3912	5.93202e-21	2.39086e-20
ENSG00000056097.14	8813.58	0.0738698	0.0335283	2.20321	0.0275799	0.0417083
ENSG00000056277.14	283.783	0.140463	0.0449582	3.12431	0.00178222	0.00305487
ENSG00000056291.16	3.94851	0.900176	0.220237	4.08731	4.36398e-05	8.48781e-05
ENSG00000056487.14	1069.89	1.15337	0.0782431	14.7409	3.52057e-49	3.25705e-48
ENSG00000056558.9	713.368	-0.514696	0.0898897	-5.72587	1.02906e-08	2.48891e-08
ENSG00000056586.14	3713	0.687058	0.0391002	17.5717	4.05704e-69	5.77416e-68
ENSG00000056736.8	1557.11	-0.156848	0.0756882	-2.07229	0.0382385	0.0568048
ENSG00000056972.17	1623.39	-0.138145	0.0566809	-2.43724	0.0147997	0.0231135
ENSG00000056998.17	1687.71	-0.232939	0.120456	-1.9338	0.0531372	0.0773681
ENSG00000057019.14	1776.66	-1.09434	0.0744252	-14.7038	6.09066e-49	5.60334e-48
ENSG00000057149.13	1.52261	1.95431	0.480851	4.06428	4.81816e-05	9.34608e-05
ENSG00000057252.11	2221.77	-0.594268	0.0482759	-12.3098	8.02162e-35	5.02557e-34
ENSG00000057294.12	129.432	0.345794	0.146018	2.36816	0.017877	0.027637
ENSG00000057468.6	12.5617	-0.0955599	0.110964	-0.861182	0.389138	0.476627
ENSG00000057593.12	48.7033	1.71681	0.149306	11.4986	1.34089e-30	7.43972e-30
ENSG00000057608.15	9966.85	0.0760344	0.0423108	1.79705	0.0723284	0.103153
ENSG00000057657.13	398.719	-0.593492	0.0752378	-7.88822	3.06539e-15	9.99045e-15
ENSG00000057663.11	1532.89	-0.446982	0.0338636	-13.1995	8.83511e-40	6.37453e-39
ENSG00000057704.9	2044.95	0.581018	0.0649942	8.93954	3.90808e-19	1.47785e-18
ENSG00000057757.8	3918.17	0.148254	0.0495261	2.99346	0.00275834	0.00464705
ENSG00000057935.12	3388.5	0.754576	0.0388762	19.4097	6.38691e-84	1.18108e-82
ENSG00000058056.7	1325.24	0.338948	0.0434306	7.80434	5.98119e-15	1.92701e-14
ENSG00000058063.14	1310.12	0.0930698	0.0459587	2.02508	0.0428595	0.0632432
ENSG00000058085.13	39.2681	-1.42554	0.135923	-10.4878	9.82582e-26	4.65828e-25
ENSG00000058091.15	4286.51	0.098044	0.0565886	1.73258	0.0831712	0.117397
ENSG00000058262.8	16692.6	-0.64035	0.0413859	-15.4727	5.30641e-54	5.52368e-53
ENSG00000058272.14	3846.9	0.504439	0.0442906	11.3893	4.72815e-30	2.5764e-29
ENSG00000058335.14	1950.59	2.89113	0.141374	20.4503	5.97238e-93	1.27332e-91
ENSG00000058404.18	4063.04	0.820154	0.134261	6.10864	1.00481e-09	2.55592e-09
ENSG00000058453.15	1574.2	0.49935	0.0740055	6.74748	1.50438e-11	4.17123e-11
ENSG00000058600.14	1826.92	0.0767842	0.029595	2.5945	0.00947299	0.0150962
ENSG00000058668.13	14269.4	0.398936	0.0778918	5.12167	3.02847e-07	6.73352e-07
ENSG00000058673.14	6046	0.20129	0.0662637	3.03772	0.00238378	0.00403821
ENSG00000058729.9	1156.39	-0.031806	0.0287792	-1.10517	0.269085	0.344938
ENSG00000058799.12	1182.17	-1.02242	0.0488417	-20.9334	2.65978e-97	6.06839e-96
ENSG00000058804.11	1219.45	-0.850493	0.0485326	-17.5242	9.36744e-69	1.3265e-67
ENSG00000058866.13	2636.42	0.858455	0.115189	7.45257	9.15382e-14	2.81201e-13
ENSG00000059122.15	3515.13	0.588587	0.0392772	14.9854	9.14169e-51	8.76258e-50
ENSG00000059145.17	1224.78	0.771794	0.0451754	17.0844	1.93919e-65	2.57953e-64
ENSG00000059377.14	1423.84	-0.444158	0.0926598	-4.79343	1.63951e-06	3.49142e-06
ENSG00000059378.11	981.518	-1.05411	0.0915449	-11.5146	1.11338e-30	6.19754e-30
ENSG00000059573.7	3077.95	0.147737	0.0459486	3.21526	0.00130325	0.00226119
ENSG00000059588.8	1833.23	0.672671	0.0631765	10.6475	1.79125e-26	8.7024e-26
ENSG00000059691.10	1828.19	0.220289	0.0441095	4.99413	5.91013e-07	1.29272e-06
ENSG00000059728.9	1164.77	0.118354	0.0491435	2.40834	0.0160252	0.0249159
ENSG00000059758.6	2974.34	0.443949	0.038907	11.4105	3.70512e-30	2.02518e-29
ENSG00000059769.18	374.11	-0.467769	0.0467642	-10.0027	1.48286e-23	6.53143e-23
ENSG00000059804.14	2141.32	-1.19271	0.101668	-11.7315	8.79175e-32	5.0642e-31
ENSG00000059915.15	5438.06	2.03903	0.119333	17.0869	1.8575e-65	2.47224e-64
ENSG00000060069.15	1238.33	0.12035	0.0353365	3.40581	0.000659675	0.00117404
ENSG00000060138.11	2981.66	-1.0703	0.0846495	-12.6439	1.20856e-36	7.99153e-36
ENSG00000060140.7	95.3528	2.12751	0.200491	10.6115	2.63483e-26	1.27286e-25
ENSG00000060237.15	16119.2	0.779674	0.0485665	16.0538	5.3806e-58	6.13801e-57
ENSG00000060303.5	2.49353	-2.73171	0.118937	-22.9677	9.80787e-117	2.88097e-115
ENSG00000060339.12	2775.61	0.398803	0.0312016	12.7815	2.08092e-37	1.40593e-36
ENSG00000060491.15	2888.19	0.100182	0.0430896	2.32498	0.0200732	0.0308409
ENSG00000060558.3	375.938	-1.01468	0.0939584	-10.7992	3.47128e-27	1.72575e-26
ENSG00000060566.12	6.87393	2.2072	0.236144	9.34683	9.03137e-21	3.61837e-20
ENSG00000060642.9	750.756	-0.107656	0.044683	-2.40933	0.0159817	0.0248525
ENSG00000060656.18	941.37	0.0594278	0.107232	0.5542	0.579442	0.661893
ENSG00000060688.11	1662.59	-0.935467	0.0451795	-20.7056	3.08516e-95	6.84301e-94
ENSG00000060709.12	683.502	1.63126	0.156721	10.4087	2.26403e-25	1.06041e-24
ENSG00000060718.17	1460.19	-0.516103	0.164964	-3.12858	0.00175655	0.0030127
ENSG00000060749.13	3102.56	0.537875	0.0514059	10.4633	1.27351e-25	6.01665e-25
ENSG00000060762.17	4105.84	-0.0346006	0.0537582	-0.643633	0.519813	0.607374
ENSG00000060971.16	3453.53	-0.0223533	0.0395247	-0.565552	0.571698	0.654674
ENSG00000060982.13	2751.41	-1.97766	0.134689	-14.6831	8.26945e-49	7.57428e-48
ENSG00000061273.16	2580.86	-0.413155	0.0490873	-8.41675	3.87078e-17	1.35907e-16
ENSG00000061337.14	1835.54	-1.25918	0.127174	-9.90119	4.11357e-23	1.78378e-22
ENSG00000061455.10	45.279	-0.681202	0.0979254	-6.95634	3.49225e-12	9.97449e-12
ENSG00000061492.10	2.82746	0.70017	0.161618	4.33225	1.47595e-05	2.95778e-05
ENSG00000061656.8	118.245	-2.73284	0.119423	-22.8837	6.7546e-116	1.96002e-114
ENSG00000061676.13	12713.5	0.233477	0.0388281	6.01309	1.82022e-09	4.57216e-09
ENSG00000061794.11	2564.39	-0.354616	0.0352553	-10.0585	8.4263e-24	3.74423e-23
ENSG00000061918.11	1541.81	0.197477	0.102645	1.92389	0.054368	0.0790229
ENSG00000061936.8	2956.86	0.529782	0.0418048	12.6728	8.37251e-37	5.56549e-36
ENSG00000061938.15	17364.1	1.88161	0.0849099	22.1601	8.33526e-109	2.22433e-107
ENSG00000061987.13	2762.68	0.530608	0.0342734	15.4816	4.61627e-54	4.81471e-53
ENSG00000062038.12	244.372	-0.113989	0.105819	-1.0772	0.281389	0.359058
ENSG00000062096.13	209.389	-0.843418	0.187899	-4.48867	7.16681e-06	1.46451e-05
ENSG00000062194.14	6198.49	0.334339	0.0205348	16.2816	1.33414e-59	1.57297e-58
ENSG00000062282.13	306.92	0.260794	0.10162	2.56638	0.0102766	0.0163133
ENSG00000062370.15	450.324	0.0681138	0.049162	1.3855	0.1659	0.222471
ENSG00000062485.17	8348.5	0.0579712	0.0329377	1.76003	0.0784031	0.111137
ENSG00000062524.14	65.0415	-0.669584	0.14063	-4.7613	1.9235e-06	4.07875e-06
ENSG00000062582.12	497.531	-0.581725	0.0544644	-10.6808	1.25141e-26	6.10898e-26
ENSG00000062598.16	5788.8	0.345454	0.0349978	9.87073	5.57574e-23	2.40669e-22
ENSG00000062650.16	2523.44	0.652768	0.0359392	18.1631	1.01121e-73	1.57259e-72
ENSG00000062716.9	4523.38	-1.17541	0.0566323	-20.7551	1.10285e-95	2.46102e-94
ENSG00000062725.8	3894.2	0.322103	0.0319889	10.0692	7.55924e-24	3.36489e-23
ENSG00000062822.11	979.443	-0.730532	0.0654661	-11.1589	6.47647e-29	3.40567e-28
ENSG00000063015.18	5564.2	0.67502	0.125274	5.38834	7.11128e-08	1.64142e-07
ENSG00000063046.16	15280.3	0.47649	0.0517705	9.2039	3.45199e-20	1.35454e-19
ENSG00000063127.14	63.3862	-0.311526	0.0987256	-3.15547	0.00160238	0.00275926
ENSG00000063169.9	925.467	-0.130333	0.0541609	-2.4064	0.0161104	0.0250453
ENSG00000063176.14	1855.19	0.109321	0.0417477	2.6186	0.00882917	0.0141187
ENSG00000063177.11	24575.2	-0.347636	0.0665278	-5.22543	1.7375e-07	3.92003e-07
ENSG00000063180.7	4492.5	1.07535	0.113581	9.46772	2.86016e-21	1.16554e-20
ENSG00000063241.6	1866.2	-0.455806	0.056746	-8.03238	9.55976e-16	3.1831e-15
ENSG00000063244.11	9086.36	-0.24276	0.0340232	-7.13513	9.66926e-13	2.8352e-12
ENSG00000063245.13	8035.49	-0.0869344	0.0469475	-1.85174	0.0640638	0.092069
ENSG00000063322.12	7015.79	0.209435	0.0433477	4.83151	1.35502e-06	2.89835e-06
ENSG00000063438.15	157.082	0.00133227	0.085011	0.0156718	0.987496	0.990187
ENSG00000063515.2	3.78233	3.24275	0.27926	11.6119	3.58419e-31	2.02385e-30
ENSG00000063587.13	4767.71	1.03415	0.0546633	18.9185	8.03216e-80	1.38767e-78
ENSG00000063601.15	2848.83	0.601051	0.0387087	15.5276	2.25793e-54	2.37416e-53
ENSG00000063660.7	12753.8	-1.10327	0.0686483	-16.0713	4.05281e-58	4.6377e-57
ENSG00000063761.14	859.146	0.508359	0.0454206	11.1922	4.45004e-29	2.35248e-28
ENSG00000063854.11	2898.43	0.356471	0.042612	8.3655	5.98612e-17	2.08692e-16
ENSG00000063978.14	3761.06	-0.0776545	0.0254537	-3.05081	0.00228225	0.00387185
ENSG00000064012.20	387.495	-1.14537	0.0786758	-14.5581	5.18456e-48	4.65248e-47
ENSG00000064042.16	8515.86	1.17691	0.0660794	17.8105	5.85953e-71	8.64307e-70
ENSG00000064102.13	1217.21	-0.0591476	0.0400798	-1.47575	0.140011	0.190305
ENSG00000064115.9	3267.24	-0.490274	0.0487924	-10.0482	9.35954e-24	4.15197e-23
ENSG00000064195.7	14.7828	0.460331	0.174491	2.63814	0.00833619	0.0133688
ENSG00000064199.5	594.339	-0.819083	0.099955	-8.19452	2.51592e-16	8.54561e-16
ENSG00000064201.14	101.82	0.330579	0.0935936	3.53207	0.000412318	0.000746873
ENSG00000064205.9	37.1752	-0.0376863	0.121981	-0.308954	0.757357	0.809165
ENSG00000064218.4	9.1772	0.0476912	0.275683	0.172993	0.862657	0.890727
ENSG00000064225.11	1407.58	0.536123	0.0807637	6.63817	3.17603e-11	8.66801e-11
ENSG00000064270.11	115.733	1.08608	0.109332	9.93374	2.96904e-23	1.29286e-22
ENSG00000064300.7	1438.38	-0.84319	0.154948	-5.44177	5.27548e-08	1.2262e-07
ENSG00000064309.13	688.463	0.253195	0.106095	2.38649	0.0170101	0.0263633
ENSG00000064313.10	1484.22	0.0523576	0.0422103	1.2404	0.214828	0.281568
ENSG00000064393.14	28425.2	1.77093	0.064152	27.6052	9.63531e-168	4.68739e-166
ENSG00000064419.12	4312.91	0.0723055	0.0446886	1.61799	0.105666	0.146729
ENSG00000064489.20	57.694	0.564499	0.061901	9.11937	7.55616e-20	2.92941e-19
ENSG00000064490.12	2238.89	-0.357823	0.0510107	-7.01467	2.30497e-12	6.64053e-12
ENSG00000064545.13	1524.45	-0.37397	0.0426419	-8.77002	1.78641e-18	6.60541e-18
ENSG00000064547.12	468.768	-0.113592	0.0861527	-1.31849	0.187338	0.248762
ENSG00000064601.15	5835.52	-0.754586	0.0519561	-14.5235	8.5965e-48	7.67681e-47
ENSG00000064607.15	6349.76	0.512849	0.037647	13.6226	2.94009e-42	2.26369e-41
ENSG00000064651.12	2607.87	0.603212	0.0652059	9.25089	2.22632e-20	8.78931e-20
ENSG00000064652.9	920.447	-0.236344	0.0370571	-6.37783	1.79618e-10	4.73277e-10
ENSG00000064655.17	886.992	-1.12624	0.121627	-9.2598	2.04818e-20	8.10142e-20
ENSG00000064666.13	1295.92	-1.01107	0.115701	-8.73867	2.35872e-18	8.6833e-18
ENSG00000064687.11	550.393	0.0223347	0.0875121	0.255218	0.798555	0.84115
ENSG00000064692.17	2081.25	0.561504	0.0871962	6.43955	1.19829e-10	3.18334e-10
ENSG00000064703.10	846.24	-0.550892	0.0455858	-12.0847	1.27197e-33	7.7182e-33
ENSG00000064726.8	5583.67	0.0634728	0.0319497	1.98665	0.0469612	0.0689091
ENSG00000064763.9	692.599	-0.741561	0.0696668	-10.6444	1.8518e-26	8.99218e-26
ENSG00000064787.11	7795.07	0.940942	0.143153	6.573	4.93115e-11	1.33438e-10
ENSG00000064835.9	2.76048	0.748007	0.134461	5.56301	2.65168e-08	6.27225e-08
ENSG00000064886.12	5859.95	-3.07079	0.187132	-16.4098	1.62775e-60	1.95874e-59
ENSG00000064932.14	1763.66	-0.866896	0.0662807	-13.0792	4.33214e-39	3.06551e-38
ENSG00000064933.15	1076.83	0.192018	0.0344427	5.57501	2.47513e-08	5.86335e-08
ENSG00000064961.17	2898.84	-0.409446	0.05368	-7.62752	2.39306e-14	7.53829e-14
ENSG00000064989.11	5648.34	1.06439	0.105566	10.0828	6.58548e-24	2.93965e-23
ENSG00000064995.15	1391.17	-0.332835	0.0309086	-10.7683	4.85683e-27	2.40234e-26
ENSG00000064999.13	2748.92	0.666243	0.0406357	16.3955	2.05957e-60	2.4734e-59
ENSG00000065000.14	10234.5	0.18355	0.0331	5.54531	2.93435e-08	6.9251e-08
ENSG00000065029.13	2150.8	0.103682	0.0311142	3.3323	0.000861324	0.00151901
ENSG00000065054.12	2568.46	0.202765	0.0616308	3.29	0.00100188	0.00175665
ENSG00000065057.6	993.802	0.00838706	0.0526209	0.159386	0.873364	0.899375
ENSG00000065060.15	1615.83	0.354465	0.0429227	8.2582	1.4788e-16	5.06465e-16
ENSG00000065135.8	4814.4	-0.659448	0.0484705	-13.6051	3.7322e-42	2.86389e-41
ENSG00000065150.17	9569.02	-0.0938503	0.0358692	-2.61646	0.0088846	0.0142002
ENSG00000065154.10	5374.29	0.845898	0.0494757	17.0972	1.55621e-65	2.07296e-64
ENSG00000065183.14	2112.91	-0.152399	0.048563	-3.13816	0.0017001	0.00291943
ENSG00000065243.17	2296.16	-0.11209	0.048879	-2.2932	0.0218364	0.0334305
ENSG00000065268.9	2057.6	-0.195931	0.052226	-3.75161	0.000175706	0.000327325
ENSG00000065308.4	1120.88	-0.516967	0.0810046	-6.38195	1.7485e-10	4.6107e-10
ENSG00000065320.7	5969.93	0.174879	0.0786136	2.22454	0.0261121	0.0395988
ENSG00000065325.11	81.1693	1.62254	0.167195	9.70448	2.88535e-22	1.21601e-21
ENSG00000065328.15	253.666	-1.05832	0.146072	-7.24523	4.3171e-13	1.28588e-12
ENSG00000065357.18	1010.41	0.0892265	0.0394849	2.25976	0.023836	0.0363221
ENSG00000065361.13	2750.92	0.959465	0.130767	7.33723	2.18062e-13	6.58454e-13
ENSG00000065371.16	7.53694	0.248048	0.13855	1.79032	0.0734033	0.10458
ENSG00000065413.15	1599.65	0.68823	0.0485989	14.1614	1.58736e-45	1.33903e-44
ENSG00000065427.13	6050.18	-0.108401	0.0308492	-3.51391	0.000441563	0.000797462
ENSG00000065457.9	1034.25	-0.0920752	0.0399159	-2.30673	0.0210699	0.0323037
ENSG00000065485.16	383.01	-1.50772	0.0896486	-16.8181	1.79833e-63	2.30249e-62
ENSG00000065491.8	965.987	-0.142284	0.0333115	-4.27132	1.9432e-05	3.86466e-05
ENSG00000065518.7	3604.03	-0.382313	0.0391576	-9.76346	1.61541e-22	6.86734e-22
ENSG00000065526.9	6862.03	0.921177	0.0519262	17.7401	2.05536e-70	2.99846e-69
ENSG00000065534.17	3081.18	-0.191895	0.103478	-1.85446	0.0636731	0.0915405
ENSG00000065548.16	3174.07	-0.177431	0.0296746	-5.97921	2.24219e-09	5.60882e-09
ENSG00000065559.13	2376.58	0.37582	0.0600087	6.26276	3.78211e-10	9.81732e-10
ENSG00000065600.11	2043.06	-0.0485638	0.065641	-0.739839	0.459397	0.548412
ENSG00000065609.13	4356.15	2.55205	0.128963	19.7891	3.69481e-87	7.1942e-86
ENSG00000065613.12	2464.38	0.92697	0.0435171	21.3013	1.10502e-100	2.65677e-99
ENSG00000065615.12	875.486	-0.463857	0.0463908	-9.99891	1.54082e-23	6.78235e-23
ENSG00000065618.15	44.1014	1.36724	0.150598	9.07877	1.09806e-19	4.23436e-19
ENSG00000065621.13	215.832	1.07389	0.0949646	11.3083	1.19324e-29	6.4158e-29
ENSG00000065665.19	1639.35	0.775207	0.0576579	13.4449	3.29658e-41	2.46823e-40
ENSG00000065675.13	360.632	1.29912	0.0866482	14.993	8.15224e-51	7.83299e-50
ENSG00000065717.13	1954.87	-0.458506	0.0995566	-4.60548	4.11512e-06	8.54267e-06
ENSG00000065802.10	3618.88	0.933973	0.0416318	22.4341	1.82995e-111	5.02931e-110
ENSG00000065809.12	4139	1.02362	0.0753706	13.5811	5.18438e-42	3.96549e-41
ENSG00000065833.8	772.251	0.0632282	0.124376	0.508365	0.611197	0.689849
ENSG00000065882.14	2412.11	-0.742083	0.0685079	-10.8321	2.4259e-27	1.21196e-26
ENSG00000065883.13	2724.17	-0.126704	0.0296125	-4.27874	1.87957e-05	3.74262e-05
ENSG00000065911.10	5155.42	0.724494	0.0964996	7.50774	6.01562e-14	1.86353e-13
ENSG00000065923.8	2569.61	1.05876	0.0749328	14.1295	2.50001e-45	2.09338e-44
ENSG00000065970.7	2007.72	0.412267	0.0389701	10.579	3.72732e-26	1.79266e-25
ENSG00000065978.16	20669.1	-0.899926	0.0584617	-15.3934	1.81196e-53	1.86023e-52
ENSG00000065989.14	1789.32	0.732217	0.0752046	9.73632	2.11054e-22	8.93248e-22
ENSG00000066027.10	4633.07	0.967771	0.0686626	14.0946	4.1008e-45	3.41407e-44
ENSG00000066032.17	6612.81	0.683267	0.0763377	8.95059	3.53592e-19	1.33891e-18
ENSG00000066044.12	4595.41	-0.115611	0.0258259	-4.47654	7.58621e-06	1.54856e-05
ENSG00000066056.12	1925.93	0.489909	0.0697002	7.02881	2.08306e-12	6.01534e-12
ENSG00000066084.11	6581.23	0.799455	0.0520516	15.3589	3.08819e-53	3.15354e-52
ENSG00000066117.13	4679.88	-0.144907	0.0410442	-3.5305	0.00041477	0.000750974
ENSG00000066135.11	2708.08	0.0300954	0.0458627	0.656207	0.511691	0.599745
ENSG00000066136.18	2377.53	-0.164727	0.0330084	-4.99045	6.02395e-07	1.31708e-06
ENSG00000066185.11	136.908	-1.05292	0.119371	-8.82052	1.13929e-18	4.23952e-18
ENSG00000066230.9	127.569	1.10702	0.0984355	11.2462	2.41887e-29	1.28711e-28
ENSG00000066248.13	2283.34	1.30874	0.153791	8.50987	1.74127e-17	6.2007e-17
ENSG00000066279.15	453.604	-1.23587	0.158686	-7.78819	6.79772e-15	2.18522e-14
ENSG00000066294.13	1148.49	-0.232923	0.108566	-2.14545	0.0319168	0.0478988
ENSG00000066322.11	3647.28	-0.413772	0.0838558	-4.93433	8.04269e-07	1.74402e-06
ENSG00000066336.10	1705.95	-0.789351	0.0976099	-8.0868	6.12552e-16	2.05319e-15
ENSG00000066379.13	678.262	-0.579358	0.052044	-11.1321	8.75547e-29	4.58493e-28
ENSG00000066382.15	698.026	-0.205587	0.0869658	-2.364	0.0180788	0.0279372
ENSG00000066405.11	9.22659	-0.303596	0.105727	-2.87149	0.00408536	0.00676476
ENSG00000066422.4	1322.49	0.229324	0.035723	6.41951	1.3671e-10	3.62475e-10
ENSG00000066427.20	1086.45	0.316325	0.0362081	8.73629	2.40902e-18	8.86575e-18
ENSG00000066455.11	2253.42	0.091305	0.0326777	2.79411	0.00520429	0.00853274
ENSG00000066468.19	3507.9	0.812624	0.100344	8.09841	5.56825e-16	1.86981e-15
ENSG00000066557.5	1118.47	-0.270933	0.0426817	-6.34776	2.18473e-10	5.73382e-10
ENSG00000066583.10	894.164	-0.240759	0.0433234	-5.55724	2.74066e-08	6.4792e-08
ENSG00000066629.15	1315.74	-0.0734072	0.046776	-1.56933	0.11657	0.160718
ENSG00000066651.16	772.959	0.461997	0.0382246	12.0864	1.24677e-33	7.56812e-33
ENSG00000066654.11	2408.88	0.570085	0.031025	18.375	2.08278e-75	3.34905e-74
ENSG00000066697.13	1007.66	-0.604017	0.0399651	-15.1136	1.31727e-51	1.29111e-50
ENSG00000066735.13	939.143	1.56196	0.121987	12.8043	1.55099e-37	1.05206e-36
ENSG00000066739.10	2204.11	0.811475	0.0437652	18.5416	9.54104e-77	1.57277e-75
ENSG00000066777.7	2652.6	0.363222	0.0348235	10.4304	1.80196e-25	8.47145e-25
ENSG00000066813.13	1.00133	0.707588	0.262273	2.6979	0.00697784	0.01129
ENSG00000066827.14	554.18	0.224087	0.0476131	4.70641	2.52117e-06	5.30538e-06
ENSG00000066855.14	639.652	-0.865645	0.04282	-20.2159	7.09151e-91	1.46237e-89
ENSG00000066923.16	947.255	0.78024	0.0613426	12.7194	4.61583e-37	3.09021e-36
ENSG00000066926.9	1521.86	-0.139551	0.0366402	-3.80869	0.000139706	0.000262211
ENSG00000066933.14	2418.26	0.969489	0.0453684	21.3693	2.58093e-101	6.2651e-100
ENSG00000067048.15	1665.62	0.0882917	0.266893	0.330814	0.740785	0.79641
ENSG00000067057.15	7915.2	0.688004	0.0701836	9.80291	1.09384e-22	4.67122e-22
ENSG00000067064.9	4920.59	1.03995	0.0594266	17.4997	1.43961e-68	2.03018e-67
ENSG00000067066.15	1179.06	-1.29386	0.0955796	-13.537	9.45792e-42	7.19286e-41
ENSG00000067082.13	4251	-0.539927	0.0700682	-7.70574	1.30088e-14	4.13763e-14
ENSG00000067113.15	1926.14	-0.247598	0.0573769	-4.31529	1.59395e-05	3.18797e-05
ENSG00000067141.15	6710.27	0.526352	0.0499325	10.5413	5.57485e-26	2.66568e-25
ENSG00000067167.6	5706.12	-1.06532	0.0501158	-21.2571	2.83096e-100	6.76221e-99
ENSG00000067177.13	1714.74	0.237158	0.0713904	3.32198	0.000893807	0.00157374
ENSG00000067182.6	4801.19	-1.32098	0.0886362	-14.9034	3.13132e-50	2.96462e-49
ENSG00000067191.14	1656.65	0.905083	0.090921	9.9546	2.40784e-23	1.05252e-22
ENSG00000067208.13	1654.93	0.281922	0.0464021	6.07562	1.23512e-09	3.12792e-09
ENSG00000067221.12	1907.62	0.0421478	0.0498476	0.845533	0.397814	0.485674
ENSG00000067225.16	57301.6	-0.65222	0.0539207	-12.0959	1.1101e-33	6.74792e-33
ENSG00000067248.8	1805.79	0.22739	0.0261951	8.68063	3.93568e-18	1.43824e-17
ENSG00000067334.12	2515.47	-0.239968	0.0319788	-7.50397	6.19146e-14	1.91663e-13
ENSG00000067365.13	667.76	-0.210422	0.0369993	-5.68719	1.29149e-08	3.11057e-08
ENSG00000067369.12	3984.29	0.757788	0.0489565	15.4788	4.82466e-54	5.02767e-53
ENSG00000067445.19	3957.79	0.372545	0.0583159	6.38839	1.67642e-10	4.42406e-10
ENSG00000067533.5	1167	-0.00383043	0.0350236	-0.109367	0.912911	0.930735
ENSG00000067560.9	25679.1	-0.471268	0.0313459	-15.0344	4.36739e-51	4.22865e-50
ENSG00000067596.9	2730.44	-0.108609	0.0327113	-3.32023	0.000899436	0.00158336
ENSG00000067601.7	196.569	-0.437122	0.0445867	-9.80386	1.08366e-22	4.62942e-22
ENSG00000067606.14	1904.03	1.30378	0.103829	12.557	3.63947e-36	2.37019e-35
ENSG00000067646.10	419.947	-0.224767	0.275421	-0.816083	0.414453	0.502791
ENSG00000067704.9	3897.92	-0.0770758	0.0313168	-2.46116	0.0138489	0.0216937
ENSG00000067715.12	7736.66	2.0157	0.185238	10.8817	1.40917e-27	7.08303e-27
ENSG00000067798.12	1202.16	1.21494	0.0914527	13.2849	2.83375e-40	2.06921e-39
ENSG00000067829.17	3720.06	-0.01656	0.0354745	-0.466814	0.640633	0.714586
ENSG00000067836.11	2763.32	0.711595	0.0713087	9.97907	1.88227e-23	8.25647e-23
ENSG00000067840.11	12723.3	1.7857	0.0841331	21.2247	5.64942e-100	1.34208e-98
ENSG00000067842.16	773.119	2.61122	0.17343	15.0563	3.13671e-51	3.04755e-50
ENSG00000067900.6	2711.14	0.441701	0.0519006	8.51051	1.73165e-17	6.16862e-17
ENSG00000067955.12	2689.08	-0.330866	0.0462534	-7.15333	8.47006e-13	2.4906e-12
ENSG00000067992.11	261.237	-1.0029	0.077802	-12.8905	5.0939e-38	3.50245e-37
ENSG00000068001.12	2560.71	-0.887255	0.0587633	-15.0988	1.64939e-51	1.61102e-50
ENSG00000068024.15	3825.95	1.62233	0.0623846	26.0053	4.31105e-149	1.79269e-147
ENSG00000068028.16	1242.72	-0.50337	0.038655	-13.0221	9.15891e-39	6.43249e-38
ENSG00000068078.16	6569.78	0.539877	0.137924	3.9143	9.06658e-05	0.000172463
ENSG00000068079.6	1568.97	-0.83912	0.089591	-9.36612	7.52495e-21	3.02141e-20
ENSG00000068097.13	1328.4	0.200316	0.0342329	5.85156	4.86972e-09	1.19829e-08
ENSG00000068120.13	2994.45	0.142339	0.0308411	4.61526	3.92607e-06	8.16015e-06
ENSG00000068137.13	1441.07	-0.0798824	0.0492469	-1.62208	0.104786	0.145592
ENSG00000068305.16	3185.96	0.249572	0.0511513	4.8791	1.06569e-06	2.29262e-06
ENSG00000068308.12	5082.42	0.441711	0.0299582	14.7443	3.34966e-49	3.10074e-48
ENSG00000068323.15	5721.13	-0.011175	0.0396448	-0.281878	0.778037	0.825205
ENSG00000068354.14	1235.01	0.0264065	0.0314417	0.839858	0.400988	0.488975
ENSG00000068366.18	2587.27	0.278325	0.0551763	5.04429	4.55219e-07	1.00226e-06
ENSG00000068383.17	1484.87	0.844021	0.0521711	16.1779	7.21805e-59	8.38616e-58
ENSG00000068394.10	2553.14	0.512385	0.0367991	13.9238	4.53807e-44	3.68321e-43
ENSG00000068400.12	4344.53	0.818355	0.0402327	20.3405	5.6316e-92	1.18326e-90
ENSG00000068438.13	1767.63	-0.337283	0.0280796	-12.0117	3.08572e-33	1.85077e-32
ENSG00000068489.11	588.539	-1.01933	0.0819337	-12.4409	1.5666e-35	1.00276e-34
ENSG00000068615.15	2201.46	0.320124	0.0842975	3.79756	0.00014613	0.000273817
ENSG00000068650.17	3234.21	0.209043	0.0578138	3.6158	0.000299416	0.000548324
ENSG00000068654.14	3627.41	0.176758	0.0383414	4.61011	4.02449e-06	8.35961e-06
ENSG00000068697.6	11742.6	-0.593164	0.0463772	-12.79	1.86509e-37	1.26189e-36
ENSG00000068724.14	2061.87	-0.21156	0.0537139	-3.93865	8.19423e-05	0.000156392
ENSG00000068745.13	4587.93	-0.345787	0.0338958	-10.2015	1.95332e-24	8.87249e-24
ENSG00000068781.19	10.1589	0.8624	0.152332	5.6613	1.50229e-08	3.60304e-08
ENSG00000068784.11	961.195	0.0826063	0.0375528	2.19974	0.0278254	0.0420583
ENSG00000068796.15	3522.41	0.838869	0.0538301	15.5836	9.40541e-55	9.98171e-54
ENSG00000068831.17	816.994	0.100537	0.0677368	1.48423	0.137748	0.187479
ENSG00000068878.13	2729.78	-0.0114811	0.0352086	-0.326089	0.744357	0.799404
ENSG00000068885.13	926.923	-0.192043	0.0479682	-4.00354	6.24012e-05	0.00012006
ENSG00000068903.18	14986.3	0.357495	0.0707385	5.05375	4.33215e-07	9.55218e-07
ENSG00000068912.12	3754.13	-0.25077	0.0344647	-7.27615	3.43476e-13	1.02819e-12
ENSG00000068971.12	3144.57	0.215043	0.0395719	5.43425	5.50272e-08	1.27722e-07
ENSG00000068976.12	1111.46	1.00366	0.146922	6.83127	8.4165e-12	2.36089e-11
ENSG00000068985.4	0.210336	-0.646255	0.398854	-1.62028	0.105172	0.146081
ENSG00000069011.14	131.555	-2.78734	0.202373	-13.7733	3.69141e-43	2.91877e-42
ENSG00000069018.16	13.1677	-0.964933	0.192711	-5.00716	5.52381e-07	1.21e-06
ENSG00000069020.17	1709.83	0.696901	0.0642454	10.8475	2.04997e-27	1.02694e-26
ENSG00000069122.17	1987.28	0.176411	0.072135	2.44556	0.0144627	0.0226197
ENSG00000069188.15	606.699	0.745443	0.0849521	8.77487	1.71103e-18	6.33307e-18
ENSG00000069206.14	0.51573	-0.504967	0.315344	-1.60132	0.109305	0.151396
ENSG00000069248.11	3897.78	0.238133	0.0278523	8.54985	1.23246e-17	4.41082e-17
ENSG00000069275.12	25023.6	0.498477	0.0334335	14.9095	2.85797e-50	2.70957e-49
ENSG00000069329.14	6653.6	0.0278423	0.0315435	0.882664	0.377418	0.464222
ENSG00000069345.10	4504.44	-0.0545649	0.0264165	-2.06556	0.0388697	0.0576923
ENSG00000069399.11	597.796	-1.90527	0.0894889	-21.2905	1.38907e-100	3.33636e-99
ENSG00000069424.13	4214.5	1.25439	0.1228	10.2149	1.70113e-24	7.73582e-24
ENSG00000069431.9	994.115	0.787359	0.101621	7.74798	9.33663e-15	2.98674e-14
ENSG00000069482.6	56.8743	-2.58754	0.179793	-14.3918	5.82947e-47	5.11225e-46
ENSG00000069493.13	434.236	0.328478	0.0735424	4.46651	7.95074e-06	1.62027e-05
ENSG00000069509.5	978.077	-0.315411	0.0372978	-8.45655	2.75399e-17	9.73023e-17
ENSG00000069535.13	7872.6	-0.85062	0.161982	-5.25132	1.51009e-07	3.41923e-07
ENSG00000069667.14	1718.54	0.717482	0.0622631	11.5234	1.00571e-30	5.60471e-30
ENSG00000069696.6	92.2636	0.660997	0.100302	6.59005	4.39681e-11	1.19269e-10
ENSG00000069702.9	1381.15	0.99696	0.0899266	11.0864	1.46098e-28	7.58911e-28
ENSG00000069712.10	904.421	1.72053	0.0990368	17.3726	1.32948e-67	1.84281e-66
ENSG00000069764.8	6.06704	0.461347	0.102414	4.50474	6.64555e-06	1.36096e-05
ENSG00000069812.10	7.93326	-1.71289	0.161636	-10.5972	3.06919e-26	1.4803e-25
ENSG00000069849.9	4499.86	-0.703368	0.0405163	-17.3601	1.6537e-67	2.28824e-66
ENSG00000069869.14	917.644	0.135598	0.0798104	1.699	0.0893185	0.125446
ENSG00000069943.8	296.492	-0.527167	0.0497609	-10.594	3.17734e-26	1.53154e-25
ENSG00000069956.10	3132.39	-0.115365	0.045111	-2.55736	0.010547	0.016722
ENSG00000069966.17	1911.16	0.482095	0.0685835	7.02932	2.07542e-12	5.99437e-12
ENSG00000069974.14	382.562	-1.29805	0.0776028	-16.7268	8.35949e-63	1.05338e-61
ENSG00000069998.11	2827.09	-0.189316	0.0498216	-3.79987	0.000144773	0.00027138
ENSG00000070010.17	2543.43	-0.418248	0.0399472	-10.47	1.18624e-25	5.60879e-25
ENSG00000070018.7	2869.3	0.81569	0.0595701	13.6929	1.11878e-42	8.71636e-42
ENSG00000070019.4	21.6738	-1.19085	0.122023	-9.75923	1.68428e-22	7.15629e-22
ENSG00000070031.3	13.6871	1.76421	0.137411	12.8389	9.92714e-38	6.76248e-37
ENSG00000070047.10	3014.23	0.492676	0.0420178	11.7254	9.44401e-32	5.43403e-31
ENSG00000070061.13	2951.5	0.346137	0.0334012	10.363	3.65321e-25	1.69975e-24
ENSG00000070081.14	2009.3	-0.150944	0.04711	-3.20408	0.00135494	0.00234712
ENSG00000070087.12	21050.8	0.0435635	0.0624715	0.697334	0.485594	0.574336
ENSG00000070159.12	226.481	0.279729	0.174069	1.607	0.108054	0.149801
ENSG00000070182.16	388.071	1.3716	0.148003	9.26739	1.9076e-20	7.55662e-20
ENSG00000070190.11	97.3129	-0.705018	0.115751	-6.09081	1.12342e-09	2.85094e-09
ENSG00000070193.4	13.7915	-1.18705	0.227774	-5.21151	1.87308e-07	4.21696e-07
ENSG00000070214.14	13856.4	0.488817	0.0682636	7.16073	8.02492e-13	2.36174e-12
ENSG00000070269.12	806.514	0.294623	0.0408922	7.20487	5.80979e-13	1.71999e-12
ENSG00000070366.12	2362.78	0.638338	0.0467738	13.6473	2.09381e-42	1.61941e-41
ENSG00000070367.14	4407.5	0.426265	0.0375029	11.3662	6.1609e-30	3.34571e-29
ENSG00000070371.14	730.958	0.977505	0.057731	16.9321	2.61002e-64	3.40741e-63
ENSG00000070388.10	21.8925	0.828682	0.12232	6.77472	1.2465e-11	3.46764e-11
ENSG00000070404.8	692.925	-0.76271	0.0809004	-9.42776	4.18928e-21	1.69718e-20
ENSG00000070413.17	15198.5	1.11138	0.0524665	21.1827	1.37774e-99	3.25841e-98
ENSG00000070423.16	1690.79	-0.229669	0.040123	-5.72413	1.03966e-08	2.51442e-08
ENSG00000070444.13	1591.34	0.45033	0.0353779	12.7291	4.07303e-37	2.73026e-36
ENSG00000070476.13	1637.37	0.0690384	0.0343126	2.01204	0.0442157	0.0651299
ENSG00000070495.13	1508.58	-0.0338337	0.0374176	-0.90422	0.365879	0.451877
ENSG00000070501.10	872.161	-0.327568	0.0388842	-8.42419	3.63263e-17	1.27714e-16
ENSG00000070526.13	161.405	1.33218	0.0845446	15.7571	6.13644e-56	6.69215e-55
ENSG00000070540.11	660.36	-0.946883	0.0630577	-15.0162	5.75548e-51	5.5524e-50
ENSG00000070601.8	293.72	1.85819	0.100541	18.4818	2.8911e-76	4.72991e-75
ENSG00000070610.13	4384.61	0.171465	0.0380209	4.50976	6.48997e-06	1.33006e-05
ENSG00000070614.13	10806.4	0.677755	0.0404359	16.7612	4.68893e-63	5.94457e-62
ENSG00000070669.15	2768.06	-0.476055	0.0570168	-8.34939	6.86164e-17	2.3871e-16
ENSG00000070718.10	2387.41	0.397192	0.0483883	8.20843	2.24101e-16	7.63084e-16
ENSG00000070729.12	55.9329	2.20298	0.237177	9.28833	1.56723e-20	6.22893e-20
ENSG00000070731.8	185.362	-0.317564	0.123464	-2.57213	0.0101076	0.0160604
ENSG00000070748.16	6.63483	-0.675002	0.309967	-2.17766	0.0294314	0.0443469
ENSG00000070756.12	31488.1	0.304054	0.0622071	4.88778	1.01981e-06	2.19637e-06
ENSG00000070759.15	382.764	0.584898	0.0779281	7.50561	6.11436e-14	1.89326e-13
ENSG00000070761.6	2269.81	-0.224198	0.0371901	-6.02843	1.65562e-09	4.16745e-09
ENSG00000070770.7	3684.9	0.192122	0.0259478	7.40417	1.31978e-13	4.0279e-13
ENSG00000070778.11	1520.74	0.079795	0.0670276	1.19048	0.233858	0.303993
ENSG00000070785.15	1148.13	-0.709449	0.0396714	-17.8831	1.59631e-71	2.38479e-70
ENSG00000070808.14	8725.41	2.29479	0.203702	11.2654	1.94381e-29	1.0386e-28
ENSG00000070814.16	2165	0.28871	0.0350841	8.22908	1.88651e-16	6.44023e-16
ENSG00000070831.14	9565.83	-1.06034	0.0461648	-22.9687	9.58936e-117	2.81852e-115
ENSG00000070882.11	1623.36	-0.620653	0.0857899	-7.23457	4.67005e-13	1.38919e-12
ENSG00000070886.9	24.3995	1.32421	0.15865	8.34677	7.01536e-17	2.43951e-16
ENSG00000070915.8	4.30587	-0.40434	0.124355	-3.25149	0.00114801	0.0020015
ENSG00000070950.8	698.17	-0.751606	0.0559372	-13.4366	3.69066e-41	2.76069e-40
ENSG00000070961.13	4414.83	0.138661	0.0942099	1.47182	0.141068	0.191594
ENSG00000070985.12	4.52237	0.183326	0.118866	1.5423	0.123001	0.168892
ENSG00000071051.12	2797.59	-0.203551	0.0402243	-5.06039	4.18399e-07	9.23232e-07
ENSG00000071054.14	21703.5	0.774105	0.0437674	17.6868	5.29853e-70	7.65501e-69
ENSG00000071073.11	2269.6	-0.0550821	0.0486825	-1.13146	0.257863	0.332057
ENSG00000071082.9	23382.4	-0.221241	0.0612404	-3.61266	0.000303073	0.000554808
ENSG00000071127.15	12981.8	-0.523464	0.0451911	-11.5833	5.00577e-31	2.81658e-30
ENSG00000071189.20	3243.93	-0.0400313	0.0402993	-0.99335	0.320539	0.40249
ENSG00000071203.8	0.190985	-0.0411946	0.446929	-0.0921725	0.926561	0.941744
ENSG00000071205.10	485.064	-0.0640306	0.0640426	-0.999813	0.317401	0.399002
ENSG00000071242.10	4694.93	0.673452	0.0609233	11.0541	2.09421e-28	1.08232e-27
ENSG00000071243.14	1107.47	-0.327378	0.0446009	-7.34017	2.13326e-13	6.44438e-13
ENSG00000071246.9	4757.21	0.245997	0.0520188	4.72899	2.25636e-06	4.76322e-06
ENSG00000071282.10	970.949	-0.287962	0.0864158	-3.33228	0.000861361	0.00151901
ENSG00000071462.10	3997.39	-0.445019	0.0363722	-12.2352	2.01702e-34	1.25024e-33
ENSG00000071537.12	5794.59	0.4066	0.0459542	8.84793	8.91555e-19	3.33034e-18
ENSG00000071539.12	338.254	-1.67034	0.0915402	-18.247	2.18483e-74	3.44139e-73
ENSG00000071553.15	10923.5	-0.26324	0.0341035	-7.71885	1.17379e-14	3.73989e-14
ENSG00000071564.13	5311.87	-0.0386298	0.0534661	-0.72251	0.469981	0.558981
ENSG00000071575.10	7407.62	-0.702881	0.08711	-8.06889	7.09415e-16	2.37237e-15
ENSG00000071626.15	2964.35	0.0642359	0.0401792	1.59874	0.109879	0.152147
ENSG00000071655.16	6534.62	0.12144	0.0474836	2.55751	0.0105424	0.0167152
ENSG00000071794.14	3384.07	0.455798	0.0381483	11.9481	6.64647e-33	3.95128e-32
ENSG00000071859.13	3989.38	0.157481	0.0453476	3.47275	0.000515147	0.00092555
ENSG00000071889.15	2906.62	-0.117239	0.0384704	-3.04751	0.00230743	0.00391303
ENSG00000071894.13	4916.19	0.324114	0.0532118	6.09102	1.12194e-09	2.84732e-09
ENSG00000071909.17	43.2645	0.733256	0.146145	5.01731	5.23988e-07	1.14922e-06
ENSG00000071967.10	4648.54	-0.467596	0.088449	-5.28662	1.24597e-07	2.83287e-07
ENSG00000071991.7	207.658	-0.467523	0.175009	-2.67142	0.00755305	0.01217
ENSG00000071994.9	1933.25	-0.546786	0.0369641	-14.7924	1.64108e-49	1.53038e-48
ENSG00000072041.15	429.351	1.22487	0.174611	7.01485	2.30197e-12	6.63258e-12
ENSG00000072042.11	6368.28	0.009303	0.0368983	0.252126	0.800944	0.842912
ENSG00000072062.12	5338.96	-0.279231	0.0378501	-7.37728	1.61556e-13	4.90899e-13
ENSG00000072071.15	9968.64	1.0028	0.0523551	19.1538	8.99067e-82	1.60426e-80
ENSG00000072080.9	0.235301	-0.829209	0.548459	-1.51189	0.130562	0.17844
ENSG00000072110.12	7361.24	-1.4848	0.1127	-13.1748	1.2263e-39	8.79995e-39
ENSG00000072121.14	2432.59	0.454067	0.043961	10.3289	5.21724e-25	2.415e-24
ENSG00000072133.9	354.436	1.66133	0.113808	14.5977	2.90646e-48	2.62394e-47
ENSG00000072134.14	8147.87	0.79915	0.0713836	11.1951	4.30691e-29	2.27783e-28
ENSG00000072135.11	2652.66	-0.345636	0.0469421	-7.36303	1.79784e-13	5.45075e-13
ENSG00000072163.17	5911.29	1.32268	0.134941	9.8019	1.10487e-22	4.71748e-22
ENSG00000072182.11	5416.46	1.44742	0.143478	10.0881	6.234e-24	2.78483e-23
ENSG00000072195.13	3271.74	0.152515	0.061018	2.49951	0.0124364	0.0195806
ENSG00000072201.12	775.438	0.531632	0.120243	4.4213	9.81085e-06	1.98613e-05
ENSG00000072210.17	5622.33	0.0320319	0.0450882	0.710428	0.477439	0.566218
ENSG00000072274.11	4332.3	-1.04389	0.0847129	-12.3227	6.83376e-35	4.28868e-34
ENSG00000072310.15	6893.4	0.754014	0.0801858	9.40333	5.28617e-21	2.13469e-20
ENSG00000072315.3	37.2619	2.10935	0.184722	11.4191	3.35883e-30	1.83968e-29
ENSG00000072364.11	6852.3	0.56907	0.0432091	13.1701	1.30349e-39	9.34963e-39
ENSG00000072401.13	900.151	0.105112	0.0336421	3.12441	0.00178164	0.00305398
ENSG00000072415.7	2749.2	0.220415	0.0452642	4.86952	1.1187e-06	2.40427e-06
ENSG00000072422.15	856.156	0.0994047	0.0437822	2.27043	0.0231812	0.0353864
ENSG00000072501.16	5605.35	0.28369	0.0514749	5.51123	3.56331e-08	8.36858e-08
ENSG00000072506.11	3807.67	-0.573697	0.0464692	-12.3457	5.13597e-35	3.2338e-34
ENSG00000072518.19	2533.9	0.210433	0.029753	7.07266	1.51989e-12	4.41787e-12
ENSG00000072571.18	257.266	-1.73436	0.118597	-14.624	1.97556e-48	1.79029e-47
ENSG00000072609.16	1574.71	-0.193546	0.0360208	-5.37318	7.73612e-08	1.78151e-07
ENSG00000072657.7	210.932	2.71391	0.193264	14.0425	8.56479e-45	7.06739e-44
ENSG00000072682.17	743.636	-1.12752	0.0970859	-11.6137	3.51257e-31	1.98411e-30
ENSG00000072694.17	208.313	-3.032	0.171516	-17.6776	6.23802e-70	8.99603e-69
ENSG00000072736.17	759.898	-0.11093	0.0460201	-2.41047	0.0159318	0.0247821
ENSG00000072756.15	994.119	0.0104041	0.0313145	0.332245	0.739704	0.795533
ENSG00000072778.18	10475.4	-0.0727486	0.0464856	-1.56497	0.11759	0.161997
ENSG00000072786.11	1792.01	-0.252709	0.0516562	-4.89214	9.97477e-07	2.15021e-06
ENSG00000072803.16	6477.55	0.521225	0.0347411	15.0031	7.00701e-51	6.74345e-50
ENSG00000072818.10	303.723	-0.0184886	0.0562488	-0.328693	0.742388	0.79772
ENSG00000072832.13	14079.1	0.450242	0.0610502	7.37494	1.64415e-13	4.99397e-13
ENSG00000072840.11	463.471	-0.978113	0.128587	-7.60661	2.8137e-14	8.83655e-14
ENSG00000072849.9	2036.56	-0.266937	0.0277562	-9.6172	6.76445e-22	2.81412e-21
ENSG00000072858.9	674.952	1.0706	0.117141	9.13944	6.27764e-20	2.43968e-19
ENSG00000072864.11	1441.54	-0.579263	0.0652835	-8.87303	7.1179e-19	2.66634e-18
ENSG00000072952.17	4371.18	1.82242	0.0908209	20.066	1.46197e-89	2.9624e-88
ENSG00000072954.5	1380.75	0.0972108	0.0838781	1.15895	0.246475	0.318861
ENSG00000072958.7	4805.73	-0.186483	0.0293475	-6.3543	2.09372e-10	5.49981e-10
ENSG00000073008.13	1039.37	-0.550659	0.0532662	-10.3379	4.74983e-25	2.20162e-24
ENSG00000073050.10	1895.52	-0.103553	0.0384373	-2.69408	0.00705823	0.0114135
ENSG00000073060.14	4496.99	0.34827	0.0508918	6.84334	7.7367e-12	2.17416e-11
ENSG00000073067.12	5.98512	0.0521827	0.122054	0.427537	0.668988	0.737917
ENSG00000073111.12	2168.33	-1.48806	0.0864448	-17.214	2.08547e-66	2.82279e-65
ENSG00000073146.14	71.3599	0.63619	0.103015	6.17571	6.58657e-10	1.69169e-09
ENSG00000073150.12	531.685	1.23605	0.109853	11.2519	2.26575e-29	1.20711e-28
ENSG00000073169.12	1285.95	0.404268	0.0518377	7.79874	6.25291e-15	2.01279e-14
ENSG00000073282.11	37.2852	-1.46525	0.155763	-9.4069	5.10992e-21	2.06439e-20
ENSG00000073331.16	442.976	-0.758373	0.093006	-8.15402	3.52018e-16	1.18891e-15
ENSG00000073350.12	285.229	0.0173326	0.0871453	0.198893	0.842347	0.87554
ENSG00000073417.13	2101.61	0.275892	0.0877691	3.14338	0.00167008	0.00287046
ENSG00000073464.10	2482.21	0.942275	0.0879561	10.713	8.84307e-27	4.33913e-26
ENSG00000073536.16	1236.94	0.0787444	0.0372774	2.11239	0.0346528	0.0517418
ENSG00000073578.15	6281.52	0.412154	0.0386284	10.6697	1.4106e-26	6.87626e-26
ENSG00000073584.17	3327.47	-0.352064	0.0325579	-10.8135	2.97242e-27	1.48128e-26
ENSG00000073598.5	7.96509	-0.17399	0.0818342	-2.12613	0.0334928	0.050127
ENSG00000073605.17	384.555	0.344746	0.0876203	3.93455	8.33522e-05	0.000159001
ENSG00000073614.10	2621.33	0.326265	0.0539636	6.04602	1.4847e-09	3.7459e-09
ENSG00000073670.12	845.904	1.31038	0.132334	9.90203	4.07927e-23	1.76906e-22
ENSG00000073711.9	854.612	0.593854	0.0632717	9.38578	6.24496e-21	2.51423e-20
ENSG00000073712.12	6295.62	-0.347488	0.0531147	-6.54221	6.06159e-11	1.63298e-10
ENSG00000073734.8	5.13734	-0.304772	0.245139	-1.24326	0.21377	0.280351
ENSG00000073737.15	378.022	1.03862	0.143422	7.24173	4.42983e-13	1.31888e-12
ENSG00000073754.5	29.3433	0.212265	0.202732	1.04702	0.295089	0.374398
ENSG00000073756.10	382.369	-1.43573	0.163753	-8.76769	1.82376e-18	6.74042e-18
ENSG00000073792.14	396.119	-2.21945	0.192928	-11.504	1.25952e-30	6.99632e-30
ENSG00000073803.12	2623.18	0.0157565	0.0379314	0.415394	0.677853	0.745512
ENSG00000073849.13	5469.83	0.132339	0.0708481	1.86793	0.0617719	0.089008
ENSG00000073861.2	20.1036	-0.622699	0.128692	-4.83869	1.30695e-06	2.79779e-06
ENSG00000073905.8	18.1831	-3.07946	0.0641822	-47.9799	0	0
ENSG00000073910.18	4481.55	1.82699	0.064632	28.2675	8.66789e-176	4.48601e-174
ENSG00000073921.16	9030.47	0.0283947	0.0362424	0.783467	0.433353	0.522071
ENSG00000073969.17	4798.26	0.531513	0.0858667	6.18998	6.01704e-10	1.54791e-09
ENSG00000074047.19	520.855	-0.674233	0.098171	-6.86795	6.51321e-12	1.83692e-11
ENSG00000074054.16	6444.75	0.635919	0.0413534	15.3777	2.311e-53	2.36698e-52
ENSG00000074071.12	2762.48	-0.121415	0.0433683	-2.79964	0.00511601	0.00839202
ENSG00000074181.7	4875.08	-0.789194	0.0736913	-10.7095	9.19027e-27	4.50526e-26
ENSG00000074201.7	6649.26	0.297113	0.0370216	8.02541	1.01191e-15	3.3649e-15
ENSG00000074211.12	3645.78	2.21714	0.146047	15.181	4.72485e-52	4.68965e-51
ENSG00000074219.12	743.166	-2.01682	0.100587	-20.0505	1.99762e-89	4.03925e-88
ENSG00000074266.16	985.193	-0.354251	0.0309223	-11.4562	2.18996e-30	1.2068e-29
ENSG00000074276.9	114.552	0.629618	0.0998154	6.30783	2.8298e-10	7.38626e-10
ENSG00000074317.9	3426.82	1.72423	0.167712	10.2809	8.59246e-25	3.95134e-24
ENSG00000074319.11	3523.95	-0.0201994	0.0341271	-0.591888	0.553926	0.638982
ENSG00000074356.15	2257.49	0.159978	0.0290153	5.51357	3.51636e-08	8.26319e-08
ENSG00000074370.16	221.505	-0.457324	0.100629	-4.54463	5.50312e-06	1.13302e-05
ENSG00000074410.12	2352.96	-1.76266	0.140645	-12.5327	4.94715e-36	3.21175e-35
ENSG00000074416.12	7491.13	0.419291	0.072592	5.776	7.64983e-09	1.86283e-08
ENSG00000074527.10	1329.14	1.52909	0.120208	12.7204	4.55705e-37	3.05171e-36
ENSG00000074582.11	1410.22	-0.183276	0.0318664	-5.7514	8.85097e-09	2.14854e-08
ENSG00000074590.12	2062.3	0.872036	0.0982622	8.87459	7.01945e-19	2.63028e-18
ENSG00000074603.17	3859.97	0.819922	0.0426979	19.2029	3.50109e-82	6.28711e-81
ENSG00000074621.12	514.148	0.136191	0.0479834	2.83829	0.00453553	0.00747755
ENSG00000074657.12	7055.4	0.186472	0.0426255	4.37464	1.21631e-05	2.44957e-05
ENSG00000074660.14	588.498	-0.265961	0.0544138	-4.88776	1.01992e-06	2.19651e-06
ENSG00000074695.5	4045.69	-0.390215	0.0434208	-8.98682	2.5449e-19	9.68485e-19
ENSG00000074696.11	10425	0.264232	0.0430042	6.14432	8.03067e-10	2.05256e-09
ENSG00000074706.12	747.032	1.91711	0.130104	14.7352	3.82989e-49	3.53911e-48
ENSG00000074755.13	4067.92	0.725725	0.0400588	18.1165	2.36081e-73	3.64652e-72
ENSG00000074771.3	7.04339	0.669854	0.196324	3.41198	0.000644931	0.00114869
ENSG00000074800.12	57329.6	-0.810675	0.0506218	-16.0143	1.01473e-57	1.1518e-56
ENSG00000074803.16	21.5997	0.103886	0.104661	0.992595	0.320907	0.402806
ENSG00000074842.6	2857.47	-1.0212	0.0491452	-20.7793	6.66554e-96	1.49229e-94
ENSG00000074855.9	3045.6	0.680546	0.0685926	9.92157	3.35452e-23	1.459e-22
ENSG00000074935.12	870.189	0.171262	0.0542895	3.15461	0.00160715	0.00276697
ENSG00000074964.15	5927.11	0.800878	0.0656445	12.2002	3.09916e-34	1.91232e-33
ENSG00000074966.9	8.17826	-0.857379	0.139082	-6.16457	7.06762e-10	1.81194e-09
ENSG00000075035.8	512.631	2.65086	0.173858	15.2473	1.717e-52	1.71991e-51
ENSG00000075043.16	9067.6	1.00103	0.102588	9.75777	1.7087e-22	7.25809e-22
ENSG00000075073.13	34.1596	-0.160674	0.097513	-1.64772	0.09941	0.138648
ENSG00000075089.8	1813.68	0.262181	0.0312532	8.38893	4.9058e-17	1.71579e-16
ENSG00000075131.8	414.411	-0.573912	0.0396756	-14.4651	2.01225e-47	1.78298e-46
ENSG00000075142.12	20742.3	-0.0327397	0.0517049	-0.633202	0.526601	0.613731
ENSG00000075151.18	5971.82	0.443986	0.0481539	9.22016	2.96655e-20	1.16664e-19
ENSG00000075188.7	571.355	-1.0039	0.0426723	-23.5258	2.22022e-122	6.98968e-121
ENSG00000075213.9	508.98	-1.01335	0.164196	-6.17159	6.76051e-10	1.73506e-09
ENSG00000075218.17	409.885	-1.54913	0.132735	-11.6709	1.79604e-31	1.02455e-30
ENSG00000075223.12	770.584	0.0151249	0.128493	0.117709	0.906298	0.925398
ENSG00000075234.15	1087.16	-0.975952	0.0677864	-14.3975	5.36739e-47	4.71394e-46
ENSG00000075239.12	4239.13	0.350622	0.0395712	8.86053	7.96379e-19	2.97901e-18
ENSG00000075240.15	2666.49	0.393328	0.04203	9.35826	8.10592e-21	3.25223e-20
ENSG00000075275.15	411.715	-1.39079	0.152778	-9.10333	8.76056e-20	3.38783e-19
ENSG00000075290.7	5.60856	1.09627	0.127517	8.59706	8.17815e-18	2.9496e-17
ENSG00000075292.17	5684.39	0.921774	0.0313974	29.3583	1.87212e-189	1.08781e-187
ENSG00000075303.11	1182.98	-0.26179	0.0398839	-6.5638	5.24527e-11	1.41738e-10
ENSG00000075336.10	1566.57	-0.0615481	0.0294312	-2.09126	0.036505	0.0543664
ENSG00000075340.21	5389.45	0.854527	0.0743965	11.4861	1.54925e-30	8.57482e-30
ENSG00000075388.3	0.158376	-0.222178	0.500987	-0.44348	0.657419	0.728141
ENSG00000075391.15	1955.98	0.79277	0.0553106	14.3331	1.35976e-46	1.184e-45
ENSG00000075399.11	2227.72	0.384252	0.0445494	8.6253	6.39273e-18	2.31649e-17
ENSG00000075407.16	1376.4	1.11002	0.0444638	24.9646	1.48198e-137	5.46833e-136
ENSG00000075413.16	4163.88	0.0422696	0.0307969	1.37253	0.169899	0.22738
ENSG00000075415.11	16281	-0.151045	0.0317762	-4.75339	2.00032e-06	4.23695e-06
ENSG00000075420.11	1450.47	-1.18304	0.0705331	-16.7729	3.85288e-63	4.89632e-62
ENSG00000075426.10	3279.13	-0.786742	0.0979253	-8.03411	9.42604e-16	3.13901e-15
ENSG00000075429.7	22.2853	-1.13879	0.261325	-4.35775	1.31404e-05	2.64118e-05
ENSG00000075461.5	9533.02	0.79584	0.114846	6.92965	4.21871e-12	1.20064e-11
ENSG00000075539.12	3774.95	0.536338	0.0485816	11.0399	2.45221e-28	1.2627e-27
ENSG00000075568.15	3716.44	-0.0285598	0.0352567	-0.810052	0.41791	0.506383
ENSG00000075618.16	13586.9	-0.776594	0.0730825	-10.6263	2.2493e-26	1.08848e-25
ENSG00000075624.12	241774	-0.797375	0.042032	-18.9707	2.9814e-80	5.18827e-79
ENSG00000075643.5	64.0973	-1.93918	0.123066	-15.7573	6.12269e-56	6.67868e-55
ENSG00000075651.14	523.594	0.0827784	0.104563	0.791662	0.428558	0.517227
ENSG00000075673.10	8.69772	0.162299	0.163026	0.995539	0.319474	0.401313
ENSG00000075702.15	459.903	-1.44647	0.12007	-12.047	2.01203e-33	1.21257e-32
ENSG00000075711.19	3720.25	0.248566	0.0443226	5.60812	2.04542e-08	4.86879e-08
ENSG00000075785.11	18397.1	0.0110912	0.0290927	0.381237	0.703027	0.765976
ENSG00000075790.9	4538.71	-0.441376	0.0452994	-9.74352	1.9663e-22	8.3353e-22
ENSG00000075826.15	1172.5	1.37807	0.0946606	14.558	5.19265e-48	4.65887e-47
ENSG00000075856.10	3723.34	0.352607	0.0282841	12.4666	1.13513e-35	7.29218e-35
ENSG00000075884.11	261.517	-0.90125	0.0994633	-9.06113	1.29101e-19	4.96482e-19
ENSG00000075886.10	21.0007	-0.037765	0.0765984	-0.493026	0.621994	0.698759
ENSG00000075891.20	17.2827	-0.19372	0.196157	-0.987579	0.323359	0.405572
ENSG00000075914.11	1429.51	0.0783366	0.04123	1.89999	0.0574344	0.0831412
ENSG00000075945.11	5071.66	0.341909	0.040178	8.50987	1.74127e-17	6.2007e-17
ENSG00000075975.14	2252.28	0.115095	0.027968	4.11524	3.86777e-05	7.54788e-05
ENSG00000076003.4	2092.98	-0.927429	0.0590471	-15.7066	1.36282e-55	1.47347e-54
ENSG00000076043.8	1238.31	-0.955077	0.0513591	-18.5961	3.45629e-77	5.73701e-76
ENSG00000076053.9	1015.25	-0.555365	0.0403745	-13.7553	4.73102e-43	3.72722e-42
ENSG00000076067.10	1617.24	0.0132991	0.0392661	0.338692	0.734842	0.791603
ENSG00000076108.10	4611.73	0.610043	0.0442114	13.7983	2.60826e-43	2.07364e-42
ENSG00000076201.13	5328.28	0.422298	0.0383784	11.0035	3.67439e-28	1.8815e-27
ENSG00000076242.13	2111.58	-0.377687	0.0287273	-13.1473	1.76378e-39	1.26153e-38
ENSG00000076248.9	2194.36	-0.480739	0.042035	-11.4366	2.74305e-30	1.50638e-29
ENSG00000076258.8	168.421	-0.236625	0.069086	-3.42508	0.000614607	0.00109677
ENSG00000076321.9	1407.42	0.216908	0.0425294	5.10019	3.39322e-07	7.52665e-07
ENSG00000076344.14	2032.67	1.64114	0.105526	15.552	1.54221e-54	1.62767e-53
ENSG00000076351.11	738.832	0.377304	0.0420657	8.9694	2.98139e-19	1.1327e-18
ENSG00000076356.6	3020.4	0.434502	0.0640746	6.7812	1.19182e-11	3.31805e-11
ENSG00000076382.15	853.726	-0.969489	0.0901676	-10.7521	5.79402e-27	2.85763e-26
ENSG00000076513.15	2515.21	0.329984	0.0368156	8.96316	3.15492e-19	1.19796e-18
ENSG00000076554.14	3040.2	-0.0610058	0.0760788	-0.801877	0.422624	0.511316
ENSG00000076555.14	1067.36	0.336831	0.0897199	3.75425	0.000173859	0.000323961
ENSG00000076604.13	4673.98	-0.785293	0.0789036	-9.95256	2.45768e-23	1.07401e-22
ENSG00000076641.4	2946.57	0.615769	0.0523444	11.7638	5.99715e-32	3.46573e-31
ENSG00000076650.5	618.742	0.0028039	0.0392506	0.0714359	0.943051	0.954609
ENSG00000076662.8	21.7368	-1.26799	0.0890318	-14.242	5.02905e-46	4.30614e-45
ENSG00000076685.17	1732.43	0.828077	0.0593972	13.9413	3.55212e-44	2.89084e-43
ENSG00000076706.13	4528.23	-1.3318	0.0857729	-15.5271	2.27502e-54	2.39107e-53
ENSG00000076716.8	1976.21	-0.196007	0.0883854	-2.21764	0.0265793	0.0402626
ENSG00000076770.13	377.8	-0.799213	0.0981378	-8.14378	3.83109e-16	1.29274e-15
ENSG00000076826.8	822.309	1.66907	0.121793	13.7042	9.57987e-43	7.46974e-42
ENSG00000076864.18	3769.36	0.713535	0.0964785	7.39579	1.40573e-13	4.28586e-13
ENSG00000076924.10	4068.13	0.412241	0.0414118	9.95468	2.40591e-23	1.05177e-22
ENSG00000076928.16	3625.11	-0.119304	0.0600674	-1.98617	0.0470147	0.0689807
ENSG00000076944.13	523.504	-0.570525	0.0878385	-6.49516	8.29425e-11	2.21933e-10
ENSG00000076984.16	2071.9	0.267718	0.0307215	8.71433	2.92485e-18	1.07352e-17
ENSG00000077009.12	4.43735	1.00768	0.169952	5.9292	3.04413e-09	7.56737e-09
ENSG00000077044.8	2878.86	0.476172	0.0474352	10.0384	1.03375e-23	4.57816e-23
ENSG00000077063.9	3456.44	1.64839	0.081855	20.138	3.43057e-90	6.99886e-89
ENSG00000077080.8	1278.89	1.69408	0.148456	11.4113	3.67066e-30	2.00703e-29
ENSG00000077092.17	394.074	-0.453922	0.082995	-5.46927	4.51902e-08	1.05484e-07
ENSG00000077097.12	12374	0.665822	0.0368199	18.0832	4.32205e-73	6.63515e-72
ENSG00000077147.13	8962.58	0.749431	0.0350601	21.3756	2.25247e-101	5.47334e-100
ENSG00000077150.16	900.998	-0.245092	0.0643023	-3.81157	0.000138089	0.000259238
ENSG00000077152.8	516.195	-1.8163	0.0990739	-18.3328	4.53063e-75	7.23162e-74
ENSG00000077157.19	3691.56	1.32875	0.0571556	23.248	1.49184e-119	4.53536e-118
ENSG00000077232.15	4323.19	-0.249156	0.0384329	-6.48287	8.99917e-11	2.40378e-10
ENSG00000077235.16	7625.51	0.520492	0.0326103	15.961	2.3896e-57	2.69067e-56
ENSG00000077238.12	1098.13	-0.620532	0.0784804	-7.90685	2.63991e-15	8.62729e-15
ENSG00000077254.13	3829.11	-0.0704361	0.0399615	-1.7626	0.0779676	0.110572
ENSG00000077264.13	1789.44	1.80442	0.115762	15.5873	8.88758e-55	9.43844e-54
ENSG00000077274.8	25.1087	-4.86457	0.201909	-24.0929	2.96871e-128	1.0033e-126
ENSG00000077279.15	4315.63	0.915776	0.137615	6.65464	2.84002e-11	7.76383e-11
ENSG00000077312.7	2567.93	-0.189376	0.0427958	-4.42511	9.63946e-06	1.95276e-05
ENSG00000077327.14	26.3477	0.61561	0.136071	4.52417	6.0633e-06	1.24481e-05
ENSG00000077348.7	990.936	-0.0550606	0.053715	-1.02505	0.305339	0.385888
ENSG00000077380.14	6401.47	-0.0496062	0.0312516	-1.58732	0.11244	0.155481
ENSG00000077420.14	1765.12	-0.349963	0.103964	-3.36621	0.000762097	0.00134969
ENSG00000077454.14	825.291	-0.166644	0.0532385	-3.13013	0.00174728	0.00299725
ENSG00000077458.11	998.248	0.168772	0.0427616	3.94681	7.91988e-05	0.000151289
ENSG00000077463.13	1237.77	-0.0623196	0.043545	-1.43115	0.152386	0.205709
ENSG00000077498.8	0.909887	0.486552	0.32465	1.4987	0.133952	0.182739
ENSG00000077514.7	914.693	-0.558709	0.0376149	-14.8534	6.61404e-50	6.22618e-49
ENSG00000077522.11	2021.5	0.569143	0.0821839	6.92523	4.35269e-12	1.23751e-11
ENSG00000077549.16	11989.1	-0.287308	0.0449557	-6.39092	1.64895e-10	4.35275e-10
ENSG00000077585.12	3813.88	0.0288172	0.0645309	0.446565	0.655189	0.726383
ENSG00000077616.9	208.716	-0.256531	0.121128	-2.11785	0.0341875	0.0511012
ENSG00000077684.14	3111.1	0.899707	0.060977	14.7549	2.86267e-49	2.65611e-48
ENSG00000077713.17	482.399	-1.03246	0.100185	-10.3055	6.65212e-25	3.07028e-24
ENSG00000077721.14	3916.14	-0.672971	0.0300088	-22.4258	2.20592e-111	6.04522e-110
ENSG00000077782.18	5239.35	-0.551536	0.0761068	-7.24686	4.26534e-13	1.2711e-12
ENSG00000077800.10	2.99283	-0.429043	0.11984	-3.58013	0.000343422	0.000625844
ENSG00000077935.15	9.6633	-0.461428	0.11472	-4.0222	5.76573e-05	0.000111156
ENSG00000077942.16	2394	-1.62803	0.128785	-12.6414	1.2481e-36	8.24841e-36
ENSG00000077943.7	241.807	0.075772	0.135942	0.557385	0.577264	0.659824
ENSG00000077984.5	45.4705	-1.51348	0.120495	-12.5605	3.48072e-36	2.26958e-35
ENSG00000078018.18	36982.8	1.26689	0.0781973	16.2012	4.94656e-59	5.76949e-58
ENSG00000078043.14	1923.28	-0.0674228	0.0282041	-2.39053	0.0168239	0.0260891
ENSG00000078053.15	1904.67	0.919466	0.115742	7.94407	1.95648e-15	6.43161e-15
ENSG00000078061.11	2609.02	-0.472826	0.0326115	-14.4987	1.23381e-47	1.09894e-46
ENSG00000078070.10	2053.85	0.0207273	0.0346642	0.597944	0.549877	0.635499
ENSG00000078081.6	49.6027	-1.30728	0.134405	-9.72642	2.32631e-22	9.83092e-22
ENSG00000078098.12	171.924	-1.91508	0.138192	-13.8581	1.13692e-43	9.12382e-43
ENSG00000078114.17	6963.6	1.41273	0.0926351	15.2505	1.63376e-52	1.63825e-51
ENSG00000078124.10	3019.56	0.187234	0.0391855	4.77815	1.76914e-06	3.75992e-06
ENSG00000078140.12	4052.84	-0.00990813	0.0340083	-0.291344	0.770788	0.819436
ENSG00000078142.10	3106.16	0.483102	0.0303678	15.9084	5.54525e-57	6.18855e-56
ENSG00000078177.12	783.87	0.39014	0.056179	6.94459	3.7956e-12	1.08196e-11
ENSG00000078237.5	773.387	-0.814972	0.0623347	-13.0741	4.62875e-39	3.27281e-38
ENSG00000078246.14	1415.49	-0.352836	0.0529164	-6.66779	2.5968e-11	7.11235e-11
ENSG00000078269.12	1763.06	0.708623	0.119076	5.95099	2.66523e-09	6.63962e-09
ENSG00000078295.14	9526.7	1.35944	0.0948605	14.3309	1.40245e-46	1.22006e-45
ENSG00000078304.18	7717.23	0.400678	0.0371723	10.779	4.32763e-27	2.14591e-26
ENSG00000078319.8	524.943	-1.1268	0.0460112	-24.4898	1.89925e-132	6.70783e-131
ENSG00000078328.18	1273.65	2.20219	0.183998	11.9685	5.19352e-33	3.09675e-32
ENSG00000078369.16	26954.9	-0.142033	0.038837	-3.65717	0.000255015	0.000469384
ENSG00000078399.14	50.5616	-2.0862	0.32522	-6.41472	1.41086e-10	3.73642e-10
ENSG00000078401.6	685.049	0.291259	0.114237	2.54961	0.0107844	0.0170796
ENSG00000078403.15	1081.03	0.0692436	0.0439761	1.57457	0.115355	0.159162
ENSG00000078487.16	590.46	0.656977	0.059797	10.9868	4.42419e-28	2.25794e-27
ENSG00000078549.13	39818.7	1.64098	0.098345	16.6859	1.65963e-62	2.07816e-61
ENSG00000078579.8	41.8616	0.166275	0.115414	1.44068	0.149675	0.202375
ENSG00000078589.11	4.89361	-1.54751	0.206808	-7.48282	7.27421e-14	2.24527e-13
ENSG00000078596.9	4814.31	-0.215147	0.0742045	-2.89939	0.00373895	0.00621482
ENSG00000078618.18	5897.49	-0.200984	0.0356431	-5.63879	1.71251e-08	4.09286e-08
ENSG00000078668.12	5031.26	-0.228285	0.0347884	-6.5621	5.30545e-11	1.43291e-10
ENSG00000078674.16	7603.42	0.56417	0.0327828	17.2093	2.26101e-66	3.05867e-65
ENSG00000078687.15	3451.7	1.45439	0.047574	30.5712	2.95366e-205	1.9402e-203
ENSG00000078699.20	1878.68	0.108439	0.0384061	2.82347	0.00475066	0.00781686
ENSG00000078725.11	2446.28	2.31538	0.126482	18.3061	7.40264e-75	1.17491e-73
ENSG00000078747.11	3431.57	0.0354349	0.033163	1.06851	0.285292	0.36353
ENSG00000078795.15	8.74455	-0.319415	0.107482	-2.9718	0.00296059	0.00497151
ENSG00000078804.11	8162.66	0.178334	0.0801442	2.22517	0.02607	0.03954
ENSG00000078808.15	6137.36	-0.777263	0.0450524	-17.2524	1.07308e-66	1.46407e-65
ENSG00000078814.14	363.213	1.94962	0.09846	19.8011	2.9133e-87	5.67713e-86
ENSG00000078898.6	56.0152	0.409765	0.203485	2.01374	0.0440372	0.0648849
ENSG00000078900.13	252.392	-1.61501	0.148423	-10.8811	1.41798e-27	7.12654e-27
ENSG00000078902.14	6909.38	0.600584	0.0573158	10.4785	1.08425e-25	5.1357e-25
ENSG00000078967.11	2554.31	-0.361637	0.0372429	-9.71022	2.72748e-22	1.14998e-21
ENSG00000079101.15	67.6193	-0.459693	0.146696	-3.13364	0.00172652	0.002963
ENSG00000079102.15	690.574	1.41282	0.0865379	16.3261	6.43923e-60	7.63337e-59
ENSG00000079112.8	10.8644	0.134787	0.134415	1.00277	0.315972	0.397425
ENSG00000079134.10	1379.4	0.17886	0.0479791	3.72787	0.000193105	0.000358607
ENSG00000079150.16	409.594	-0.88572	0.0585485	-15.128	1.0592e-51	1.04115e-50
ENSG00000079156.15	1860.53	0.0267952	0.0490189	0.54663	0.584633	0.666549
ENSG00000079215.12	55792.3	0.136282	0.0787294	1.73102	0.0834481	0.117754
ENSG00000079246.14	13048.3	-0.186988	0.0311271	-6.00722	1.8873e-09	4.73642e-09
ENSG00000079257.6	199.622	-1.68259	0.0963668	-17.4603	2.87604e-68	4.03683e-67
ENSG00000079263.17	111.188	-0.441262	0.0862714	-5.11481	3.14061e-07	6.97767e-07
ENSG00000079277.18	1507.28	-0.307378	0.0631916	-4.86422	1.1491e-06	2.46804e-06
ENSG00000079308.15	8591.57	0.421975	0.0585618	7.20564	5.77725e-13	1.71078e-12
ENSG00000079313.10	1808.4	0.223329	0.0429656	5.19786	2.01594e-07	4.52942e-07
ENSG00000079332.13	5627.92	0.4568	0.0295685	15.4489	7.67887e-54	7.95346e-53
ENSG00000079335.16	364.558	0.13848	0.0640304	2.16273	0.030562	0.0459564
ENSG00000079337.14	1544.94	1.2594	0.0791179	15.918	4.75478e-57	5.31257e-56
ENSG00000079385.20	35.0042	-1.73991	0.108677	-16.0098	1.09115e-57	1.23766e-56
ENSG00000079387.12	807.842	-0.141285	0.0396044	-3.5674	0.000360542	0.000656168
ENSG00000079393.19	8.16631	0.360811	0.1701	2.12116	0.033908	0.0507135
ENSG00000079432.6	6378.34	0.0850629	0.0452743	1.87883	0.0602672	0.0869892
ENSG00000079435.8	1140.94	1.17896	0.0913886	12.9005	4.47312e-38	3.08538e-37
ENSG00000079459.11	7338.53	0.380419	0.0513569	7.40735	1.28846e-13	3.93307e-13
ENSG00000079462.6	2112.11	-0.436809	0.0625602	-6.98222	2.90558e-12	8.33221e-12
ENSG00000079482.12	5417.96	1.87111	0.0846821	22.0957	3.478e-108	9.20937e-107
ENSG00000079557.4	0.0962934	-0.41566	0.866216	-0.479857	0.631329	0.70678
ENSG00000079616.11	2274.49	-0.109172	0.0544486	-2.00505	0.0449576	0.0661676
ENSG00000079689.12	50.0668	0.184965	0.2224	0.831675	0.405593	0.493696
ENSG00000079691.16	1187.06	0.197376	0.100813	1.95784	0.050249	0.0733951
ENSG00000079739.14	4266.15	-0.696392	0.0472477	-14.7392	3.61118e-49	3.33894e-48
ENSG00000079785.13	6613.32	0.041168	0.0324981	1.26678	0.205233	0.270103
ENSG00000079805.15	7460.44	0.0528413	0.0298066	1.7728	0.0762616	0.10832
ENSG00000079819.15	11113.5	0.682774	0.0536757	12.7204	4.5581e-37	3.05199e-36
ENSG00000079841.17	859.39	2.03593	0.14253	14.2843	2.74256e-46	2.36822e-45
ENSG00000079931.13	1787.41	-1.91891	0.222892	-8.60916	7.35989e-18	2.65969e-17
ENSG00000079950.12	4285.16	0.419066	0.0375479	11.1609	6.3382e-29	3.33369e-28
ENSG00000079974.16	1049.66	-0.436831	0.0436258	-10.0131	1.33461e-23	5.88875e-23
ENSG00000079999.12	5900.94	0.109641	0.031099	3.52555	0.000422612	0.000764448
ENSG00000080007.7	15.1307	-0.0268628	0.137889	-0.194815	0.845537	0.877807
ENSG00000080031.8	171.165	0.0624687	0.133332	0.46852	0.639413	0.713541
ENSG00000080166.14	326.441	0.3108	0.132251	2.35007	0.0187699	0.0289491
ENSG00000080189.13	3068.19	-0.164266	0.0290843	-5.64792	1.62403e-08	3.88643e-08
ENSG00000080200.8	813.254	0.732336	0.0964216	7.59514	3.07456e-14	9.63363e-14
ENSG00000080224.16	60.0952	2.35743	0.178241	13.2261	6.20456e-40	4.49081e-39
ENSG00000080293.8	9.88258	0.116691	0.125266	0.931546	0.351571	0.436557
ENSG00000080298.14	2155.55	0.473531	0.055037	8.60387	7.70725e-18	2.7827e-17
ENSG00000080345.16	2914.51	0.512483	0.0354475	14.4575	2.247e-47	1.98952e-46
ENSG00000080371.5	4040.54	0.282002	0.033679	8.37323	5.60579e-17	1.95603e-16
ENSG00000080493.12	15310.5	0.728311	0.0962091	7.57008	3.72982e-14	1.16448e-13
ENSG00000080503.18	7066.35	0.851258	0.0519273	16.3933	2.13671e-60	2.56539e-59
ENSG00000080511.3	1.05635	-0.815968	0.230049	-3.54694	0.000389736	0.000707255
ENSG00000080546.12	2818.39	0.571832	0.0654816	8.73271	2.48649e-18	9.14667e-18
ENSG00000080561.12	216.178	0.375659	0.0953275	3.94072	8.12377e-05	0.000155103
ENSG00000080572.11	2.83435	-1.07596	0.268896	-4.00138	6.29735e-05	0.000121127
ENSG00000080573.6	3072.58	-0.346278	0.101259	-3.41973	0.00062684	0.00111776
ENSG00000080603.15	8302.69	0.523253	0.0371291	14.0928	4.20631e-45	3.50131e-44
ENSG00000080608.9	659.919	-0.387708	0.0466853	-8.30471	1.00065e-16	3.45401e-16
ENSG00000080618.12	7.60401	0.614808	0.100747	6.10251	1.04415e-09	2.65315e-09
ENSG00000080644.14	49.2058	-0.251998	0.165025	-1.52703	0.126754	0.173633
ENSG00000080709.13	1486.7	1.33769	0.0902776	14.8176	1.12799e-49	1.05561e-48
ENSG00000080802.17	2126.58	0.171017	0.0314116	5.44441	5.19772e-08	1.20883e-07
ENSG00000080815.17	4862.27	0.175692	0.0389249	4.51361	6.37343e-06	1.3068e-05
ENSG00000080819.5	1060.49	0.147646	0.0535159	2.75893	0.00579911	0.00946384
ENSG00000080822.15	12580.6	0.281214	0.0778607	3.61175	0.000304133	0.0005566
ENSG00000080823.20	688.198	-0.187399	0.0679135	-2.75938	0.00579112	0.00945129
ENSG00000080824.17	55281.3	0.0518289	0.0473631	1.09429	0.273828	0.35038
ENSG00000080839.10	675.079	-0.567265	0.057015	-9.9494	2.53715e-23	1.10784e-22
ENSG00000080845.16	6030.61	-0.114928	0.0418711	-2.7448	0.0060548	0.00986295
ENSG00000080854.13	825.159	1.21539	0.112689	10.7854	4.03592e-27	2.00396e-26
ENSG00000080947.13	346.499	0.56657	0.0641913	8.82627	1.08223e-18	4.02999e-18
ENSG00000080986.11	371.783	-1.68174	0.139391	-12.0649	1.61852e-33	9.79117e-33
ENSG00000081014.9	643.198	0.235823	0.032118	7.34239	2.09817e-13	6.34304e-13
ENSG00000081019.12	1407.86	0.0760426	0.0467313	1.62723	0.103688	0.144145
ENSG00000081026.17	1332.04	0.679891	0.0710231	9.57282	1.04032e-21	4.30541e-21
ENSG00000081041.8	310.776	-0.44963	0.140903	-3.19107	0.00141747	0.00245144
ENSG00000081051.6	11.4909	-1.64285	0.261537	-6.28152	3.35269e-10	8.72445e-10
ENSG00000081052.11	365.483	1.26686	0.12453	10.1731	2.61428e-24	1.18343e-23
ENSG00000081059.18	358.893	-0.715141	0.0966771	-7.39721	1.39072e-13	4.24063e-13
ENSG00000081087.13	1907.69	-0.66267	0.0442391	-14.9793	1.00281e-50	9.5988e-50
ENSG00000081138.12	153.203	1.71065	0.17398	9.83242	8.16333e-23	3.4999e-22
ENSG00000081148.11	42.3493	-0.124902	0.0760126	-1.64318	0.100346	0.139855
ENSG00000081154.10	6756.7	-0.388976	0.0317945	-12.2341	2.04418e-34	1.26675e-33
ENSG00000081177.17	3342.01	0.4012	0.0439656	9.12533	7.1521e-20	2.77502e-19
ENSG00000081181.6	224.348	-0.490519	0.0706459	-6.94335	3.82914e-12	1.09146e-11
ENSG00000081189.12	4305.4	0.585893	0.0939238	6.23796	4.43307e-10	1.14703e-09
ENSG00000081237.17	1314.94	-0.630112	0.113413	-5.5559	2.76191e-08	6.5275e-08
ENSG00000081248.9	27.9112	0.987703	0.170215	5.80268	6.5263e-09	1.59508e-08
ENSG00000081277.10	48.5092	0.0798657	0.174349	0.458078	0.646896	0.719725
ENSG00000081307.11	2405.72	0.186816	0.0268448	6.95912	3.42403e-12	9.78374e-12
ENSG00000081320.9	2124.36	0.350656	0.0818504	4.28411	1.83468e-05	3.65599e-05
ENSG00000081377.15	2753.4	0.457923	0.0379895	12.0539	1.84894e-33	1.11611e-32
ENSG00000081386.11	1288.18	0.487751	0.0444116	10.9825	4.63765e-28	2.36512e-27
ENSG00000081479.11	607.84	1.35138	0.164234	8.2284	1.8973e-16	6.47568e-16
ENSG00000081665.12	1123.31	0.262763	0.036787	7.14281	9.14396e-13	2.68414e-12
ENSG00000081692.11	850.581	-0.0537829	0.0425299	-1.26459	0.206019	0.271062
ENSG00000081721.10	979.836	-0.35949	0.0337731	-10.6443	1.85406e-26	9.00221e-26
ENSG00000081760.15	1341.25	0.114764	0.0633231	1.81235	0.0699319	0.0999407
ENSG00000081791.7	4028.36	0.0736857	0.0301775	2.44174	0.0146165	0.0228461
ENSG00000081800.7	1.16948	1.26336	0.227663	5.54926	2.86889e-08	6.77398e-08
ENSG00000081803.14	1174.73	0.166965	0.112438	1.48496	0.137554	0.187238
ENSG00000081818.3	575.823	0.774458	0.149494	5.18052	2.21263e-07	4.95838e-07
ENSG00000081842.16	95.4171	0.991998	0.191734	5.17381	2.29364e-07	5.13503e-07
ENSG00000081853.14	322.672	1.36801	0.124115	11.0221	2.98917e-28	1.53506e-27
ENSG00000081870.10	690.67	-0.775243	0.05133	-15.1031	1.54449e-51	1.50918e-50
ENSG00000081913.12	10068.2	1.12471	0.0506385	22.2105	2.7174e-109	7.28821e-108
ENSG00000081923.9	149.443	-0.830177	0.0852119	-9.7425	1.9861e-22	8.41474e-22
ENSG00000081985.9	22.7813	0.901696	0.146139	6.17012	6.82399e-10	1.75079e-09
ENSG00000082014.15	6721.26	-0.212681	0.0472337	-4.50273	6.70848e-06	1.37337e-05
ENSG00000082068.7	1388.31	-0.133445	0.0275108	-4.85065	1.23056e-06	2.63781e-06
ENSG00000082074.14	1429.43	-0.303652	0.10823	-2.8056	0.00502224	0.00824471
ENSG00000082126.16	20.4614	-1.42301	0.105825	-13.4468	3.2156e-41	2.40873e-40
ENSG00000082146.11	2210.23	-0.420618	0.0508572	-8.27058	1.33313e-16	4.57361e-16
ENSG00000082153.16	5569.77	-0.847686	0.0339608	-24.9607	1.63274e-137	6.01998e-136
ENSG00000082175.13	69.2517	2.37639	0.120861	19.6622	4.54354e-86	8.68759e-85
ENSG00000082196.19	792.173	0.729295	0.0952999	7.65263	1.96906e-14	6.22642e-14
ENSG00000082212.10	3078.22	-0.133414	0.0386303	-3.45362	0.000553117	0.000991291
ENSG00000082213.16	1061.82	-0.245235	0.0339018	-7.23367	4.70099e-13	1.39805e-12
ENSG00000082258.11	2204.78	0.197477	0.0343691	5.74576	9.15071e-09	2.21905e-08
ENSG00000082269.15	1413.08	0.401849	0.0439193	9.14971	5.70864e-20	2.22198e-19
ENSG00000082293.11	27.1127	-0.0378887	0.183231	-0.206781	0.836181	0.870816
ENSG00000082397.14	3955.62	0.994082	0.0968655	10.2625	1.0398e-24	4.76332e-24
ENSG00000082438.14	928.395	0.155777	0.0728798	2.13745	0.0325617	0.048816
ENSG00000082458.10	1919.24	0.985905	0.0739072	13.3398	1.35877e-40	1.00151e-39
ENSG00000082482.12	663.797	0.314788	0.111989	2.81087	0.00494075	0.00811679
ENSG00000082497.10	196.639	0.212682	0.133977	1.58745	0.112411	0.15545
ENSG00000082512.13	481.857	-0.932391	0.0814574	-11.4464	2.45234e-30	1.34875e-29
ENSG00000082515.15	783.82	-0.746328	0.0387549	-19.2576	1.21806e-82	2.20139e-81
ENSG00000082516.8	1608.11	0.0999291	0.0319652	3.12618	0.00177093	0.00303627
ENSG00000082556.9	80.0322	0.889924	0.195661	4.54829	5.40836e-06	1.11398e-05
ENSG00000082641.14	15771.4	0.319217	0.0474098	6.73314	1.6604e-11	4.59291e-11
ENSG00000082684.13	2483.19	0.1303	0.0970907	1.34204	0.179582	0.239228
ENSG00000082701.13	5057.59	0.564035	0.0456808	12.3473	5.03605e-35	3.17172e-34
ENSG00000082781.10	4140.81	-0.402204	0.0827625	-4.85973	1.17543e-06	2.52223e-06
ENSG00000082805.18	4153.99	0.684069	0.0520299	13.1476	1.75624e-39	1.25632e-38
ENSG00000082898.15	8714.99	-0.0200952	0.0301954	-0.665505	0.505728	0.594007
ENSG00000082929.7	8.75422	-3.19343	0.182383	-17.5094	1.21399e-68	1.71555e-67
ENSG00000082996.18	5748.96	-0.337208	0.0468064	-7.20431	5.8338e-13	1.72699e-12
ENSG00000083067.21	807.412	1.18297	0.152562	7.75405	8.90092e-15	2.85002e-14
ENSG00000083093.8	743.712	0.0247777	0.0288483	0.858897	0.390397	0.477986
ENSG00000083097.13	1995.34	1.24069	0.0547942	22.6426	1.6487e-113	4.65696e-112
ENSG00000083099.9	2963.8	0.0543115	0.0360464	1.50671	0.131885	0.180114
ENSG00000083123.13	1790.36	0.109614	0.0556008	1.97144	0.0486737	0.0712379
ENSG00000083168.8	4507.66	0.816362	0.0506858	16.1063	2.30362e-58	2.64811e-57
ENSG00000083223.16	1064.81	0.251574	0.0437342	5.75233	8.80229e-09	2.13727e-08
ENSG00000083290.18	2695.3	0.611039	0.0591405	10.332	5.05082e-25	2.33932e-24
ENSG00000083307.9	6.12646	0.159738	0.131489	1.21484	0.224427	0.292889
ENSG00000083312.16	7429.24	-0.13634	0.0424121	-3.21465	0.00130604	0.00226561
ENSG00000083444.15	6105.38	-1.21183	0.0630582	-19.2176	2.63481e-82	4.74217e-81
ENSG00000083454.20	76.9536	0.9382	0.122305	7.67101	1.70644e-14	5.40636e-14
ENSG00000083457.10	937.677	-0.778601	0.0450024	-17.3013	4.59664e-67	6.31473e-66
ENSG00000083520.13	2392.84	0.322419	0.0430641	7.48697	7.04831e-14	2.17709e-13
ENSG00000083535.14	651.957	0.085132	0.041501	2.05132	0.0402355	0.0596104
ENSG00000083544.12	989.1	0.487585	0.0395473	12.3291	6.31125e-35	3.96441e-34
ENSG00000083635.7	691.677	0.251603	0.0430956	5.83826	5.27478e-09	1.29549e-08
ENSG00000083642.17	2318.15	0.311352	0.0459186	6.78052	1.19742e-11	3.33344e-11
ENSG00000083720.11	3803.48	0.584579	0.0500926	11.67	1.81514e-31	1.03532e-30
ENSG00000083750.11	1676.62	0.429856	0.0406824	10.5661	4.27732e-26	2.05367e-25
ENSG00000083782.6	1.1838	-3.68741	0.34462	-10.6999	1.01857e-26	4.98253e-26
ENSG00000083799.16	3039.49	0.555551	0.045243	12.2793	1.17067e-34	7.30176e-34
ENSG00000083807.8	671.448	-0.312361	0.0596152	-5.23962	1.6091e-07	3.63722e-07
ENSG00000083812.10	668.604	-0.0357978	0.0435704	-0.821608	0.4113	0.49955
ENSG00000083814.11	785.873	-0.0876396	0.0412106	-2.12663	0.0334511	0.0500724
ENSG00000083817.8	355.306	-0.773374	0.0459513	-16.8303	1.46354e-63	1.87685e-62
ENSG00000083828.14	247.23	-0.660368	0.0434618	-15.1942	3.86184e-52	3.84024e-51
ENSG00000083838.14	694.335	-0.0337009	0.0428096	-0.787226	0.431149	0.519843
ENSG00000083844.9	1493.33	0.0606138	0.0412795	1.46838	0.142002	0.192753
ENSG00000083845.7	22418.5	-1.13644	0.0658956	-17.2461	1.19631e-66	1.62895e-65
ENSG00000083857.12	8314.94	0.65042	0.0845785	7.69014	1.46979e-14	4.66711e-14
ENSG00000083896.11	4645.98	0.591195	0.0264638	22.3398	1.51714e-110	4.12457e-109
ENSG00000083937.7	2171.96	-0.0627188	0.0346631	-1.80938	0.0703913	0.100549
ENSG00000084070.10	5513.55	0.223648	0.0593028	3.77129	0.000162404	0.000303277
ENSG00000084072.15	2027.36	-0.273491	0.0373838	-7.31576	2.55922e-13	7.70439e-13
ENSG00000084073.7	3048.16	-0.432438	0.0444909	-9.7197	2.48514e-22	1.04975e-21
ENSG00000084090.12	13703.3	0.0863321	0.0275962	3.12841	0.00175756	0.00301432
ENSG00000084092.6	1293.34	0.113538	0.0359737	3.15615	0.00159867	0.00275317
ENSG00000084093.14	1105.19	-0.389564	0.0729105	-5.34304	9.13981e-08	2.09508e-07
ENSG00000084110.9	9.1023	-1.64811	0.127205	-12.9563	2.16453e-38	1.50647e-37
ENSG00000084112.13	2379.26	0.0510364	0.0431384	1.18308	0.236776	0.307444
ENSG00000084207.14	11518.5	-0.351485	0.0533483	-6.58849	4.44318e-11	1.20507e-10
ENSG00000084234.15	31784.3	-0.0716927	0.0426104	-1.68252	0.092469	0.129563
ENSG00000084444.12	2278.31	0.848083	0.0629859	13.4647	2.52503e-41	1.8959e-40
ENSG00000084453.15	3329.38	2.60657	0.115872	22.4953	4.61206e-112	1.27414e-110
ENSG00000084463.6	5079.82	0.12497	0.027458	4.55131	5.33127e-06	1.09848e-05
ENSG00000084623.10	7831.9	-0.860986	0.0425679	-20.2262	5.75944e-91	1.18922e-89
ENSG00000084628.8	1112.01	0.862629	0.116373	7.41259	1.23856e-13	3.78317e-13
ENSG00000084636.16	3992.91	-0.151237	0.0986714	-1.53273	0.125342	0.171851
ENSG00000084652.14	3821.43	-0.572092	0.0525819	-10.88	1.43531e-27	7.21291e-27
ENSG00000084674.12	20.4984	-0.112529	0.176824	-0.636391	0.524521	0.611846
ENSG00000084676.14	7562.51	0.818119	0.0410614	19.9243	2.50691e-88	4.96615e-87
ENSG00000084693.14	1701.76	-0.292779	0.0293571	-9.97303	2.00037e-23	8.76727e-23
ENSG00000084710.12	4232	1.00901	0.0566718	17.8045	6.51653e-71	9.6033e-70
ENSG00000084731.12	8118.77	1.27132	0.0771679	16.4748	5.57126e-61	6.76888e-60
ENSG00000084733.9	11242.3	-0.0642555	0.0339255	-1.89402	0.0582225	0.0842362
ENSG00000084734.7	45.019	-0.671792	0.0925652	-7.2575	3.94323e-13	1.17709e-12
ENSG00000084754.9	12743.4	0.355105	0.0335529	10.5834	3.55703e-26	1.71265e-25
ENSG00000084764.9	3853.22	0.503088	0.0637339	7.89357	2.93651e-15	9.58022e-15
ENSG00000084774.12	3183.88	0.0191776	0.0476545	0.40243	0.687368	0.753084
ENSG00000085063.13	14898.1	-0.349731	0.0574842	-6.08394	1.17262e-09	2.97201e-09
ENSG00000085117.10	5387.37	0.216876	0.0700269	3.09703	0.00195469	0.00333971
ENSG00000085185.14	903.558	0.071288	0.0519966	1.37101	0.17037	0.227992
ENSG00000085224.19	4434.85	0.592121	0.0743139	7.96784	1.61474e-15	5.32393e-15
ENSG00000085231.12	1113.76	-0.0803197	0.0311128	-2.58157	0.00983531	0.0156444
ENSG00000085265.9	48.6756	-1.53724	0.16518	-9.30646	1.32161e-20	5.2676e-20
ENSG00000085274.14	996.971	-0.347943	0.0339803	-10.2395	1.31865e-24	6.01938e-24
ENSG00000085276.16	426.315	-0.575696	0.0828852	-6.94571	3.7657e-12	1.07363e-11
ENSG00000085365.16	3835.92	0.368665	0.046134	7.99117	1.33663e-15	4.42194e-15
ENSG00000085377.12	1509.53	-0.2422	0.0463823	-5.22183	1.77164e-07	3.99518e-07
ENSG00000085382.10	1121.59	0.37491	0.0399806	9.3773	6.7684e-21	2.72245e-20
ENSG00000085415.14	1875.42	-0.088138	0.0339525	-2.59592	0.00943377	0.0150362
ENSG00000085433.14	2728.16	0.371061	0.0651529	5.69524	1.23199e-08	2.9692e-08
ENSG00000085449.13	2412.61	0.180398	0.0345382	5.22314	1.75912e-07	3.96825e-07
ENSG00000085465.12	175.911	0.314242	0.0891888	3.52333	0.000426161	0.000770635
ENSG00000085491.14	410.098	-1.46239	0.0883873	-16.5453	1.73116e-61	2.12763e-60
ENSG00000085511.18	1659.67	0.318167	0.046725	6.80935	9.80402e-12	2.74014e-11
ENSG00000085514.14	481.527	-0.763651	0.0778988	-9.80312	1.09158e-22	4.66242e-22
ENSG00000085552.15	115.156	-0.849001	0.110489	-7.68404	1.54145e-14	4.89046e-14
ENSG00000085563.13	1512.72	0.902964	0.0717491	12.585	2.55265e-36	1.67105e-35
ENSG00000085644.12	1917.19	0.272514	0.0339088	8.03668	9.23067e-16	3.07545e-15
ENSG00000085662.12	7397.5	-0.47517	0.0376839	-12.6094	1.87531e-36	1.23253e-35
ENSG00000085719.10	6741.06	-0.0706549	0.0449415	-1.57215	0.115915	0.159893
ENSG00000085721.11	2907.04	0.480688	0.0395084	12.1667	4.6755e-34	2.87461e-33
ENSG00000085733.14	7895.23	0.222014	0.0333539	6.65632	2.80762e-11	7.67745e-11
ENSG00000085741.11	34.5035	0.80216	0.106053	7.56377	3.91549e-14	1.22093e-13
ENSG00000085760.13	1447.28	9.10337e-05	0.0225021	0.00404556	0.996772	0.997586
ENSG00000085788.12	3441.17	0.685547	0.0390668	17.5481	6.15233e-69	8.73287e-68
ENSG00000085831.14	102.781	-1.46877	0.122041	-12.0351	2.32483e-33	1.39896e-32
ENSG00000085832.15	5349.27	0.265768	0.0615269	4.31954	1.56355e-05	3.12953e-05
ENSG00000085840.11	174.736	-1.80451	0.118438	-15.2359	2.04255e-52	2.04174e-51
ENSG00000085871.7	746.387	-0.94429	0.0691004	-13.6655	1.63228e-42	1.26572e-41
ENSG00000085872.13	3548.92	0.273147	0.0367868	7.42512	1.12676e-13	3.44674e-13
ENSG00000085978.20	1314.74	-0.219383	0.0339937	-6.45365	1.09185e-10	2.90672e-10
ENSG00000085982.12	2328.67	0.240548	0.0371691	6.47171	9.6897e-11	2.58534e-10
ENSG00000085998.12	5473.36	-0.438861	0.0387567	-11.3235	1.00421e-29	5.41338e-29
ENSG00000085999.10	199.6	-1.45844	0.114374	-12.7515	3.06e-37	2.05696e-36
ENSG00000086015.19	3353.92	0.0025051	0.0397433	0.063032	0.949741	0.959984
ENSG00000086061.14	10758.6	0.117452	0.0386639	3.03777	0.00238333	0.0040376
ENSG00000086062.11	1466.78	-0.719798	0.0824728	-8.72771	2.59878e-18	9.55382e-18
ENSG00000086065.12	4354.88	-0.276046	0.0380669	-7.25162	4.11821e-13	1.22832e-12
ENSG00000086102.17	2434.36	0.290973	0.0322209	9.03059	1.70755e-19	6.53567e-19
ENSG00000086159.11	322.573	0.686868	0.102916	6.67407	2.4881e-11	6.82088e-11
ENSG00000086189.8	3049.1	0.397835	0.0359987	11.0514	2.15929e-28	1.11511e-27
ENSG00000086200.15	1519.74	-0.111703	0.0354614	-3.14998	0.00163282	0.00280926
ENSG00000086205.15	624.81	0.567337	0.143869	3.94343	8.03231e-05	0.0001534
ENSG00000086232.11	9834.2	-0.192387	0.0295952	-6.50063	7.99854e-11	2.14153e-10
ENSG00000086288.10	10.7165	-0.953741	0.14702	-6.48714	8.74808e-11	2.33907e-10
ENSG00000086289.10	2766.87	-0.466437	0.0713014	-6.54176	6.07977e-11	1.6377e-10
ENSG00000086300.14	2076.1	-1.14445	0.117207	-9.7644	1.60062e-22	6.80685e-22
ENSG00000086475.13	3907.36	0.520149	0.0408794	12.724	4.35038e-37	2.91494e-36
ENSG00000086504.14	3516.2	0.124426	0.0425943	2.9212	0.00348691	0.00581367
ENSG00000086506.2	25.4037	1.50411	0.135974	11.0618	1.9226e-28	9.94491e-28
ENSG00000086544.2	1473.83	-0.858728	0.0768234	-11.1779	5.22907e-29	2.76095e-28
ENSG00000086548.8	3.9102	1.02117	0.324184	3.14998	0.00163283	0.00280926
ENSG00000086570.11	42.8499	0.628553	0.0935468	6.71913	1.82813e-11	5.04461e-11
ENSG00000086589.10	3643.15	-0.0387909	0.025629	-1.51355	0.130139	0.177932
ENSG00000086598.9	7548.31	-0.805933	0.0350927	-22.9658	1.02369e-116	3.00516e-115
ENSG00000086619.12	931.366	0.527569	0.0443789	11.8878	1.36887e-32	8.06661e-32
ENSG00000086666.17	3481.8	-0.535174	0.0421854	-12.6862	7.04814e-37	4.69689e-36
ENSG00000086696.9	1.95855	-1.3306	0.241505	-5.50962	3.596e-08	8.44327e-08
ENSG00000086712.11	1399.24	0.359809	0.0405536	8.87242	7.15733e-19	2.68048e-18
ENSG00000086717.17	71.68	-1.20233	0.146476	-8.20837	2.24203e-16	7.63376e-16
ENSG00000086730.15	1322.96	-0.74977	0.09424	-7.95596	1.77741e-15	5.85101e-15
ENSG00000086758.14	16478.2	0.821685	0.0400886	20.4967	2.30344e-93	4.95069e-92
ENSG00000086827.7	808.737	-0.198793	0.0306599	-6.48382	8.94287e-11	2.38981e-10
ENSG00000086848.13	770.351	0.0722351	0.0366469	1.97111	0.0487111	0.0712849
ENSG00000086967.9	16.7068	-0.874378	0.135778	-6.43975	1.19668e-10	3.17924e-10
ENSG00000086991.11	150.774	-2.64861	0.122308	-21.6553	5.41499e-104	1.35647e-102
ENSG00000087008.14	1139.75	0.177119	0.032549	5.44162	5.27991e-08	1.22711e-07
ENSG00000087053.17	2537.86	-0.0214533	0.0417711	-0.513593	0.607537	0.686832
ENSG00000087074.7	2054.6	-0.9054	0.0777763	-11.6411	2.54737e-31	1.44574e-30
ENSG00000087076.7	1424.35	0.663166	0.0686781	9.65616	4.62908e-22	1.93554e-21
ENSG00000087077.10	3380.99	-1.13452	0.091962	-12.3368	5.73582e-35	3.60911e-34
ENSG00000087085.12	1068.4	0.0687275	0.0935855	0.734381	0.462716	0.551603
ENSG00000087086.12	97661.3	-1.37045	0.0856881	-15.9935	1.41789e-57	1.60486e-56
ENSG00000087087.17	6062.73	-0.180081	0.0383751	-4.69263	2.69709e-06	5.66562e-06
ENSG00000087088.18	2426.38	-0.712239	0.0563006	-12.6506	1.10972e-36	7.34403e-36
ENSG00000087095.11	2407.6	0.486094	0.0566097	8.58677	8.94483e-18	3.22004e-17
ENSG00000087111.19	3375.55	-0.0764621	0.0357739	-2.13737	0.0325679	0.0488223
ENSG00000087116.12	296.829	-1.16558	0.121444	-9.59772	8.17301e-22	3.39154e-21
ENSG00000087128.8	0.637325	-0.207676	0.328405	-0.632379	0.527139	0.614298
ENSG00000087152.14	4030.33	0.432569	0.0512588	8.43893	3.20264e-17	1.12862e-16
ENSG00000087157.17	1716.06	0.135916	0.0247363	5.4946	3.91608e-08	9.17499e-08
ENSG00000087191.11	8521.43	0.354293	0.0338853	10.4557	1.38044e-25	6.51089e-25
ENSG00000087206.15	1225.58	-0.20785	0.0282986	-7.34487	2.05953e-13	6.22873e-13
ENSG00000087237.9	136.077	-0.50182	0.108597	-4.62095	3.81984e-06	7.94729e-06
ENSG00000087245.11	4250.51	-1.53517	0.100413	-15.2886	9.11411e-53	9.19312e-52
ENSG00000087250.7	25278.7	-0.810501	0.121051	-6.69554	2.1487e-11	5.90977e-11
ENSG00000087253.10	1249.24	-0.167539	0.0998539	-1.67784	0.0933789	0.13078
ENSG00000087258.12	14671.9	1.53822	0.064538	23.8343	1.47375e-125	4.81395e-124
ENSG00000087263.15	2560.88	-0.0717402	0.0319453	-2.24572	0.0247219	0.037593
ENSG00000087266.14	4916.98	-0.132188	0.0620273	-2.13113	0.0330786	0.0495521
ENSG00000087269.14	1655.37	-0.199858	0.0299692	-6.66879	2.57918e-11	7.06491e-11
ENSG00000087274.15	23805.3	0.571564	0.0296706	19.2637	1.08396e-82	1.95977e-81
ENSG00000087299.10	609.176	0.508754	0.0475612	10.6968	1.05329e-26	5.14973e-26
ENSG00000087301.7	1314.1	0.541735	0.0472782	11.4584	2.13322e-30	1.17621e-29
ENSG00000087302.7	4195.34	-0.294024	0.0371581	-7.91277	2.51719e-15	8.23468e-15
ENSG00000087303.15	525.535	-1.2977	0.120888	-10.7348	6.98731e-27	3.43907e-26
ENSG00000087338.4	1061.21	0.0468567	0.0305136	1.5356	0.124636	0.170941
ENSG00000087365.13	17687.3	0.531704	0.0325561	16.3319	5.85308e-60	6.9437e-59
ENSG00000087448.8	3635.57	0.56285	0.0393388	14.3078	1.95679e-46	1.69613e-45
ENSG00000087460.22	88502	-0.184505	0.0377923	-4.88208	1.04975e-06	2.25902e-06
ENSG00000087470.16	5196.67	0.405893	0.0370114	10.9667	5.52449e-28	2.8099e-27
ENSG00000087494.14	212.04	-0.942625	0.114525	-8.23072	1.86089e-16	6.35366e-16
ENSG00000087495.15	3828.37	1.98587	0.09593	20.7013	3.37422e-95	7.4807e-94
ENSG00000087502.16	1984.3	-0.0585335	0.0349986	-1.67245	0.0944347	0.132146
ENSG00000087510.6	32.1134	-1.41053	0.166398	-8.47688	2.31312e-17	8.19497e-17
ENSG00000087586.16	379.042	-1.81982	0.0937207	-19.4175	5.49218e-84	1.01641e-82
ENSG00000087589.15	187.379	-0.35195	0.0885471	-3.97473	7.04603e-05	0.000135028
ENSG00000087842.9	624.347	-0.543861	0.100934	-5.3883	7.11254e-08	1.64163e-07
ENSG00000087884.13	781.048	0.218655	0.050789	4.30516	1.66866e-05	3.3325e-05
ENSG00000087903.11	1617.42	0.0809105	0.0803301	1.00723	0.313827	0.395069
ENSG00000087995.14	1226.06	-0.316423	0.0330447	-9.5756	1.01267e-21	4.19244e-21
ENSG00000088002.10	32.7882	-0.846119	0.109311	-7.74046	9.90557e-15	3.16429e-14
ENSG00000088035.14	666.326	-1.0178	0.0563888	-18.0497	7.92677e-73	1.21107e-71
ENSG00000088038.16	2229.86	-0.322458	0.0404426	-7.97321	1.54609e-15	5.10392e-15
ENSG00000088053.10	14.4577	0.627125	0.103448	6.06222	1.34255e-09	3.39317e-09
ENSG00000088179.7	1634.71	1.053	0.0526419	20.0031	5.1717e-89	1.0374e-87
ENSG00000088205.11	3912.77	0.0683441	0.0347003	1.96956	0.0488893	0.0715292
ENSG00000088247.14	12823.7	0.192119	0.0355979	5.39691	6.77987e-08	1.56749e-07
ENSG00000088256.7	5768.1	0.263269	0.0348264	7.55947	4.04702e-14	1.26113e-13
ENSG00000088280.17	3244.07	-0.0774262	0.0760317	-1.01834	0.308516	0.389265
ENSG00000088298.11	1234.11	-1.12065	0.0460304	-24.3459	6.39964e-131	2.22897e-129
ENSG00000088305.17	140.451	-0.636589	0.0644411	-9.87862	5.15352e-23	2.22626e-22
ENSG00000088320.3	174.187	0.942023	0.184643	5.10186	3.36335e-07	7.46178e-07
ENSG00000088325.14	1585.54	-1.55636	0.125158	-12.4352	1.68371e-35	1.077e-34
ENSG00000088340.14	78.5053	-2.32598	0.12787	-18.1902	6.17193e-74	9.64535e-73
ENSG00000088356.5	1489.35	-0.795884	0.0437639	-18.1859	6.68041e-74	1.04264e-72
ENSG00000088367.19	7116.98	0.897466	0.0739381	12.1381	6.6381e-34	4.06246e-33
ENSG00000088386.14	2.33142	-2.00105	0.190493	-10.5046	8.22807e-26	3.9105e-25
ENSG00000088387.16	2890.57	1.07523	0.077371	13.897	6.60142e-44	5.33705e-43
ENSG00000088448.13	5072.44	-0.0288166	0.0638478	-0.451334	0.651749	0.723626
ENSG00000088451.9	468.933	-0.649464	0.0451211	-14.3938	5.65973e-47	4.96522e-46
ENSG00000088538.12	2842.86	1.47511	0.0857176	17.2089	2.27662e-66	3.07891e-65
ENSG00000088543.13	1589.43	0.350026	0.0416717	8.39961	4.47971e-17	1.56883e-16
ENSG00000088682.12	3370.85	-0.0700747	0.0382015	-1.83434	0.0666031	0.0954658
ENSG00000088726.14	3.38373	-0.63737	0.139985	-4.55314	5.28513e-06	1.08916e-05
ENSG00000088727.11	443.795	-0.840766	0.0696292	-12.0749	1.43353e-33	8.68524e-33
ENSG00000088756.11	152.121	0.832753	0.114862	7.25	4.16776e-13	1.24287e-12
ENSG00000088766.10	3228.26	-0.0625329	0.0453879	-1.37774	0.168282	0.225406
ENSG00000088808.15	1187.74	0.745434	0.0639822	11.6507	2.27701e-31	1.2946e-30
ENSG00000088812.16	6416.11	0.600092	0.0400187	14.9953	7.88182e-51	7.57621e-50
ENSG00000088826.16	6907.47	0.357206	0.0683052	5.22956	1.69911e-07	3.83522e-07
ENSG00000088827.11	729.055	-0.7612	0.15289	-4.97875	6.39973e-07	1.397e-06
ENSG00000088832.13	8223.97	-0.927933	0.0402635	-23.0465	1.59425e-117	4.75898e-116
ENSG00000088833.16	4904.73	-0.00280605	0.0283685	-0.0989146	0.921206	0.937437
ENSG00000088836.11	314.639	-0.639897	0.115685	-5.53136	3.17766e-08	7.4838e-08
ENSG00000088854.12	3910.94	1.12376	0.0477023	23.5578	1.04354e-122	3.2961e-121
ENSG00000088876.10	529.553	0.224731	0.038624	5.81844	5.93997e-09	1.45431e-08
ENSG00000088881.19	3163.35	0.846217	0.0681198	12.4225	1.97362e-35	1.25975e-34
ENSG00000088882.7	3550.61	-0.501146	0.119115	-4.20725	2.58495e-05	5.09878e-05
ENSG00000088888.16	7213.3	0.286174	0.0341639	8.3765	5.4526e-17	1.90314e-16
ENSG00000088899.13	4614.84	0.934011	0.0702568	13.2942	2.50009e-40	1.82865e-39
ENSG00000088926.12	3.58586	-0.194646	0.169905	-1.14562	0.251953	0.3252
ENSG00000088930.7	3942.49	-0.639712	0.0386509	-16.551	1.57355e-61	1.93741e-60
ENSG00000088970.14	2781.43	0.733864	0.057427	12.7791	2.1461e-37	1.44956e-36
ENSG00000088986.9	10978.4	-0.578421	0.0476718	-12.1334	7.02752e-34	4.29693e-33
ENSG00000088992.16	360.562	0.044576	0.0992817	0.448985	0.653442	0.725001
ENSG00000089006.15	6277.47	-0.287888	0.0325482	-8.84499	9.15405e-19	3.41703e-18
ENSG00000089009.14	24631.4	0.125606	0.0531836	2.36174	0.0181894	0.0281019
ENSG00000089012.13	10.0087	-1.53886	0.158187	-9.7281	2.28818e-22	9.67234e-22
ENSG00000089022.12	1980.07	-0.0599789	0.0221073	-2.71308	0.00666618	0.0108132
ENSG00000089041.15	3918.2	1.12611	0.0808727	13.9245	4.49466e-44	3.64922e-43
ENSG00000089048.13	1442.81	0.478554	0.0387321	12.3555	4.55073e-35	2.87136e-34
ENSG00000089050.13	1858.46	-0.348903	0.0402589	-8.6665	4.45621e-18	1.6256e-17
ENSG00000089053.11	6727.2	-0.117465	0.0304261	-3.86066	0.000113079	0.000213654
ENSG00000089057.13	8665.43	0.946314	0.0490511	19.2924	6.22125e-83	1.13379e-81
ENSG00000089060.10	1376.27	-0.39024	0.0649811	-6.00544	1.90817e-09	4.78679e-09
ENSG00000089063.13	5117.45	-1.01365	0.0428993	-23.6286	1.96147e-123	6.2408e-122
ENSG00000089091.15	357.256	-0.219913	0.0437045	-5.03182	4.85851e-07	1.06808e-06
ENSG00000089094.15	2379.89	0.323868	0.036519	8.86848	7.41518e-19	2.77553e-18
ENSG00000089101.16	169.199	-0.882115	0.122901	-7.17746	7.10185e-13	2.09446e-12
ENSG00000089116.3	189.683	3.2542	0.246569	13.1979	9.01795e-40	6.5035e-39
ENSG00000089123.14	355.574	-0.299709	0.0382016	-7.84545	4.31398e-15	1.39778e-14
ENSG00000089127.11	1432.25	-1.45401	0.136811	-10.6279	2.21036e-26	1.07018e-25
ENSG00000089154.9	5861.64	0.37687	0.0370116	10.1825	2.37378e-24	1.07588e-23
ENSG00000089157.14	57691.9	-0.780817	0.0662786	-11.7808	4.90068e-32	2.84205e-31
ENSG00000089159.14	4243.25	-0.150052	0.0453534	-3.3085	0.000937965	0.00164906
ENSG00000089163.4	107.271	0.143522	0.0550947	2.605	0.00918736	0.0146621
ENSG00000089169.13	3619.23	0.652251	0.168488	3.87121	0.000108298	0.000204879
ENSG00000089177.16	569.691	-0.0800906	0.0750327	-1.06741	0.285787	0.364075
ENSG00000089195.13	922.14	-0.319544	0.0340966	-9.37173	7.135e-21	2.86773e-20
ENSG00000089199.8	5960.42	2.79624	0.136585	20.4726	3.7825e-93	8.08959e-92
ENSG00000089220.4	32939.6	0.585209	0.0540839	10.8204	2.7564e-27	1.37506e-26
ENSG00000089225.18	159.226	-0.728323	0.253001	-2.87874	0.00399274	0.00661963
ENSG00000089234.14	1788.87	0.291241	0.0269451	10.8087	3.13052e-27	1.55877e-26
ENSG00000089248.6	4805.19	-0.325644	0.0404794	-8.04469	8.6467e-16	2.8833e-15
ENSG00000089250.17	445.384	1.49923	0.15861	9.45225	3.31634e-21	1.34753e-20
ENSG00000089280.17	20212.3	0.346521	0.0350025	9.8999	4.16708e-23	1.80633e-22
ENSG00000089289.14	3262.08	0.178721	0.045361	3.93996	8.14942e-05	0.000155562
ENSG00000089327.13	1342.64	-0.96123	0.0934636	-10.2845	8.27388e-25	3.80594e-24
ENSG00000089335.19	2952.28	-0.000644268	0.0423061	-0.0152287	0.98785	0.990418
ENSG00000089351.13	3536.29	-0.223684	0.0390339	-5.73049	1.00139e-08	2.42393e-08
ENSG00000089356.15	87.5394	0.0539488	0.127659	0.422602	0.672586	0.741101
ENSG00000089472.15	1641.61	0.540141	0.110494	4.88844	1.01639e-06	2.1893e-06
ENSG00000089486.15	8219.64	0.929761	0.0525172	17.7039	3.91103e-70	5.6704e-69
ENSG00000089505.16	78.8224	0.154874	0.0673339	2.30009	0.021443	0.0328494
ENSG00000089558.7	82.3819	0.760556	0.113661	6.69145	2.2097e-11	6.07438e-11
ENSG00000089597.15	17028	-0.424677	0.0340661	-12.4663	1.14043e-35	7.32527e-35
ENSG00000089639.9	1035.41	-0.280198	0.0572603	-4.8934	9.91069e-07	2.13669e-06
ENSG00000089682.15	400.168	0.545878	0.045665	11.954	6.18902e-33	3.68299e-32
ENSG00000089685.13	1327.78	-2.37892	0.151521	-15.7003	1.50446e-55	1.62588e-54
ENSG00000089692.7	76.5822	-0.512164	0.104514	-4.90045	9.56197e-07	2.06328e-06
ENSG00000089693.9	16099.3	0.1819	0.0378993	4.79955	1.5902e-06	3.38776e-06
ENSG00000089723.8	115.959	0.00122885	0.0710894	0.017286	0.986208	0.989312
ENSG00000089737.14	10498.4	0.553375	0.0409083	13.5272	1.08049e-41	8.21076e-41
ENSG00000089775.10	1007.7	0.32829	0.0356367	9.21213	3.19731e-20	1.25615e-19
ENSG00000089818.15	4262.42	0.391618	0.0544736	7.18914	6.52004e-13	1.92597e-12
ENSG00000089820.14	1428.84	-0.143514	0.0835205	-1.71831	0.0857397	0.120767
ENSG00000089847.11	701.009	1.33802	0.0951587	14.0609	6.60627e-45	5.46666e-44
ENSG00000089876.10	1269.92	-0.10846	0.0351946	-3.08173	0.00205804	0.00350827
ENSG00000089902.9	1355.67	0.0974481	0.0435045	2.23996	0.0250938	0.0381318
ENSG00000089916.16	2981.16	0.717226	0.0475522	15.0829	2.09764e-51	2.04467e-50
ENSG00000090006.16	4896.35	-0.0708354	0.109466	-0.6471	0.517567	0.605379
ENSG00000090013.8	1614.47	-0.63806	0.0794085	-8.03516	9.34592e-16	3.11255e-15
ENSG00000090020.9	1493.69	-0.533212	0.0680589	-7.83457	4.70463e-15	1.52261e-14
ENSG00000090054.12	2936.06	-0.107007	0.0390804	-2.73812	0.00617913	0.0100552
ENSG00000090060.16	7232.66	0.022329	0.0307456	0.726251	0.467685	0.556624
ENSG00000090061.16	466.426	0.112284	0.0537646	2.08845	0.0367577	0.0547189
ENSG00000090097.19	7547.02	0.715923	0.0660258	10.8431	2.15101e-27	1.07688e-26
ENSG00000090104.10	3994.12	-1.12803	0.140267	-8.04199	8.83897e-16	2.94638e-15
ENSG00000090238.10	4229.43	0.653395	0.057157	11.4316	2.90756e-30	1.59581e-29
ENSG00000090263.14	2375.62	-0.398538	0.042538	-9.36898	7.3238e-21	2.94238e-20
ENSG00000090266.11	5224.32	-0.488176	0.0495042	-9.8613	6.12517e-23	2.64027e-22
ENSG00000090273.12	6493.22	0.139198	0.0428826	3.24604	0.00117023	0.00203905
ENSG00000090316.14	2965.29	-0.266186	0.0277775	-9.5828	9.44515e-22	3.91265e-21
ENSG00000090339.7	1020.83	-1.45486	0.129001	-11.2779	1.68684e-29	9.0332e-29
ENSG00000090372.13	5291.26	-0.290105	0.0441407	-6.57228	4.95517e-11	1.34058e-10
ENSG00000090376.7	566.735	-0.0999516	0.0813417	-1.22879	0.219152	0.286638
ENSG00000090382.5	936.58	-2.26526	0.165694	-13.6714	1.50566e-42	1.16867e-41
ENSG00000090402.6	0.935783	0.194749	0.235761	0.826045	0.408778	0.496916
ENSG00000090432.6	2160.1	-0.561751	0.0392457	-14.3137	1.79695e-46	1.55956e-45
ENSG00000090447.10	735.082	0.754068	0.0575129	13.1113	2.83724e-39	2.01784e-38
ENSG00000090470.13	1434.52	0.0655382	0.02731	2.39979	0.0164044	0.0254757
ENSG00000090487.9	3913.98	-0.323538	0.034551	-9.36406	7.67272e-21	3.08013e-20
ENSG00000090512.10	13.3006	0.170666	0.12187	1.40039	0.161396	0.21685
ENSG00000090520.9	2575.05	-0.485405	0.040871	-11.8765	1.56806e-32	9.22568e-32
ENSG00000090530.8	573.727	-1.05455	0.116808	-9.02808	1.74703e-19	6.68359e-19
ENSG00000090534.16	67.09	0.363728	0.0805441	4.51588	6.3055e-06	1.29342e-05
ENSG00000090539.14	1069.77	0.507392	0.0735555	6.89809	5.27072e-12	1.49319e-11
ENSG00000090554.11	111.723	-0.310748	0.0689951	-4.50391	6.6714e-06	1.36596e-05
ENSG00000090565.14	5668.19	0.401616	0.0332708	12.0711	1.50045e-33	9.08609e-33
ENSG00000090581.8	5704.7	0.198517	0.0418606	4.74232	2.11283e-06	4.46871e-06
ENSG00000090612.19	1396.13	0.0441959	0.037849	1.16769	0.242931	0.314676
ENSG00000090615.11	4257.66	0.449041	0.0333982	13.4451	3.29132e-41	2.46467e-40
ENSG00000090621.12	5046.59	-0.265066	0.0430851	-6.15215	7.64382e-10	1.95588e-09
ENSG00000090659.16	103.032	-1.00317	0.176277	-5.69088	1.26387e-08	3.04528e-08
ENSG00000090661.10	2665.51	0.00934255	0.0454485	0.205563	0.837132	0.871427
ENSG00000090674.14	1674.77	-0.257719	0.0364297	-7.07443	1.50064e-12	4.36218e-12
ENSG00000090686.14	2539.12	-0.0546916	0.0349672	-1.56408	0.117798	0.162251
ENSG00000090776.5	1294.12	-0.774526	0.0591446	-13.0955	3.49511e-39	2.48018e-38
ENSG00000090857.12	4053.64	0.681264	0.0539814	12.6203	1.63102e-36	1.07478e-35
ENSG00000090861.14	15742.5	0.746797	0.0342701	21.7915	2.79453e-105	7.12352e-104
ENSG00000090863.10	13679.8	0.249172	0.0357368	6.97243	3.11504e-12	8.92056e-12
ENSG00000090889.11	609.744	-1.69127	0.127816	-13.232	5.73289e-40	4.1532e-39
ENSG00000090905.16	4182.16	0.487758	0.0388232	12.5636	3.34833e-36	2.18535e-35
ENSG00000090924.13	2078.47	-0.831165	0.071142	-11.6832	1.55377e-31	8.88155e-31
ENSG00000090932.9	11377.6	1.84281	0.141903	12.9864	1.46097e-38	1.02083e-37
ENSG00000090971.4	1958.11	-0.350773	0.0616748	-5.68746	1.28945e-08	3.10582e-08
ENSG00000090975.11	1754.6	0.512526	0.0628967	8.1487	3.67863e-16	1.24208e-15
ENSG00000090989.16	3165.37	0.0254096	0.0339544	0.748344	0.454253	0.543193
ENSG00000091009.7	1135.89	0.151488	0.0275108	5.50649	3.66069e-08	8.58969e-08
ENSG00000091010.4	5.31287	0.192781	0.104531	1.84424	0.0651477	0.0935059
ENSG00000091039.15	4373.96	0.409461	0.0538268	7.60701	2.80506e-14	8.81057e-14
ENSG00000091073.18	457.242	-0.714999	0.0562395	-12.7135	4.97825e-37	3.33005e-36
ENSG00000091106.17	150.392	-0.646843	0.0837454	-7.72393	1.12798e-14	3.59633e-14
ENSG00000091127.12	694.894	-0.71937	0.0527205	-13.645	2.16239e-42	1.67144e-41
ENSG00000091128.11	22.6201	-1.07915	0.119077	-9.06268	1.27284e-19	4.89808e-19
ENSG00000091129.18	25489.8	0.173513	0.0696006	2.49299	0.0126673	0.0199265
ENSG00000091136.12	2872.3	-1.8278	0.129304	-14.1357	2.28829e-45	1.91946e-44
ENSG00000091137.10	93.5639	0.236752	0.134587	1.7591	0.0785597	0.111349
ENSG00000091138.11	4.98669	0.599836	0.127099	4.71944	2.365e-06	4.98619e-06
ENSG00000091140.11	4666.51	-0.0763112	0.0373429	-2.04353	0.0410001	0.0606792
ENSG00000091157.12	2381.48	0.758967	0.0550777	13.7799	3.3667e-43	2.66466e-42
ENSG00000091164.11	4728.02	-0.065956	0.0328428	-2.00823	0.0446186	0.065701
ENSG00000091181.18	7.02163	-1.18452	0.213141	-5.55748	2.73703e-08	6.47092e-08
ENSG00000091262.13	147.299	0.484564	0.0793281	6.10835	1.00667e-09	2.56049e-09
ENSG00000091317.7	2637.47	-0.840311	0.051829	-16.2131	4.07214e-59	4.76239e-58
ENSG00000091409.13	4015.53	-0.0541983	0.0669394	-0.809662	0.418134	0.506615
ENSG00000091428.16	4195.4	1.90591	0.108228	17.61	2.0628e-69	2.94727e-68
ENSG00000091436.15	1647.66	-0.654168	0.0806922	-8.10695	5.19062e-16	1.74484e-15
ENSG00000091482.5	9.3459	0.737894	0.229625	3.21348	0.00131138	0.00227455
ENSG00000091483.6	2957.57	-0.415568	0.0389496	-10.6694	1.4158e-26	6.89952e-26
ENSG00000091490.9	1259.19	-1.19747	0.143692	-8.33361	7.84108e-17	2.71992e-16
ENSG00000091513.13	18463.7	1.37198	0.129516	10.5931	3.20801e-26	1.54616e-25
ENSG00000091527.14	7247.61	0.245569	0.0336159	7.30516	2.76942e-13	8.3262e-13
ENSG00000091536.15	58.8926	-0.308193	0.12886	-2.39168	0.0167713	0.0260117
ENSG00000091542.8	4874.16	-0.00840105	0.0284282	-0.295518	0.767598	0.816996
ENSG00000091583.9	8.43179	-0.606103	0.230207	-2.63286	0.00846683	0.0135665
ENSG00000091592.14	14346.7	0.151144	0.0609817	2.47851	0.0131931	0.0207106
ENSG00000091622.14	1346.98	1.4983	0.136647	10.9648	5.64399e-28	2.86946e-27
ENSG00000091640.6	2769.04	0.176841	0.0378126	4.67679	2.91404e-06	6.11113e-06
ENSG00000091651.7	340.068	-1.20919	0.0908767	-13.3059	2.13976e-40	1.57037e-39
ENSG00000091656.14	2044.76	0.539243	0.0740188	7.28521	3.21162e-13	9.6272e-13
ENSG00000091664.7	151.182	0.815282	0.20536	3.97002	7.18669e-05	0.000137641
ENSG00000091704.8	4.62108	-0.706472	0.230599	-3.06364	0.00218663	0.00371709
ENSG00000091732.14	1386.19	-0.48547	0.0351838	-13.7981	2.6161e-43	2.07953e-42
ENSG00000091831.20	63.8679	-0.161582	0.0762747	-2.11842	0.0341398	0.0510315
ENSG00000091844.6	540.552	-0.205953	0.0849328	-2.42489	0.0153129	0.0238612
ENSG00000091879.12	1145.65	-1.88582	0.131565	-14.3338	1.3459e-46	1.17236e-45
ENSG00000091947.8	1496.05	-0.330856	0.0383932	-8.61758	6.83843e-18	2.47555e-17
ENSG00000091972.17	1818.73	0.497703	0.0709908	7.01081	2.36941e-12	6.82166e-12
ENSG00000091986.14	9971.76	0.0805139	0.0904442	0.890205	0.373356	0.459853
ENSG00000092009.9	1.46764	1.11803	0.198654	5.62804	1.82269e-08	4.3514e-08
ENSG00000092010.13	4596.25	-0.556978	0.0516401	-10.7858	4.01868e-27	1.99561e-26
ENSG00000092020.9	1704.23	-0.18674	0.0357702	-5.22055	1.78392e-07	4.02229e-07
ENSG00000092036.15	955.402	0.0328314	0.045988	0.713912	0.475282	0.564261
ENSG00000092051.15	5976.85	1.96616	0.106461	18.4683	3.71419e-76	6.06406e-75
ENSG00000092054.12	1938.54	2.3367	0.126296	18.5018	1.99772e-76	3.27616e-75
ENSG00000092067.5	9.12608	-0.382446	0.117185	-3.2636	0.00110005	0.00192082
ENSG00000092068.17	1454.54	0.0432234	0.0912785	0.473532	0.635833	0.710574
ENSG00000092094.9	2046.25	-0.118067	0.0451577	-2.61455	0.00893463	0.0142749
ENSG00000092096.13	19070.1	0.946963	0.0578378	16.3727	2.99448e-60	3.58266e-59
ENSG00000092098.15	996.858	0.110265	0.0419496	2.6285	0.00857623	0.0137331
ENSG00000092108.19	2277.66	0.0935545	0.029217	3.20206	0.00136448	0.00236322
ENSG00000092140.13	822.697	-0.12318	0.0430001	-2.86465	0.00417471	0.00690601
ENSG00000092148.11	6010.8	0.771623	0.0418301	18.4466	5.55457e-76	9.0318e-75
ENSG00000092199.16	21411.4	-0.311016	0.0311795	-9.97502	1.96068e-23	8.59726e-23
ENSG00000092200.11	52.4981	0.18776	0.0555462	3.38025	0.000724188	0.00128488
ENSG00000092201.8	7297.1	0.455181	0.0429255	10.604	2.85576e-26	1.37889e-25
ENSG00000092203.12	4045.73	0.181744	0.0305335	5.95227	2.64453e-09	6.58874e-09
ENSG00000092208.15	520.201	-0.366644	0.0393743	-9.31176	1.25727e-20	5.01491e-20
ENSG00000092295.10	83.0432	0.528778	0.0880357	6.00641	1.89679e-09	4.75974e-09
ENSG00000092330.14	3112.18	-0.229975	0.0316818	-7.2589	3.90255e-13	1.16516e-12
ENSG00000092345.12	1.62607	-0.941497	0.25541	-3.68621	0.000227617	0.000420574
ENSG00000092377.12	3.87418	0.0890294	0.294603	0.302201	0.762499	0.813045
ENSG00000092421.15	7855.58	0.476584	0.0579698	8.22124	2.01406e-16	6.86588e-16
ENSG00000092439.12	1493.49	0.0212051	0.0434224	0.488344	0.625306	0.701712
ENSG00000092445.10	5909.42	0.502861	0.0682875	7.36389	1.78634e-13	5.4162e-13
ENSG00000092470.10	583.479	-1.06341	0.0788296	-13.49	1.79218e-41	1.35393e-40
ENSG00000092529.21	386.588	0.956747	0.125209	7.64117	2.1525e-14	6.79438e-14
ENSG00000092531.8	1583.72	-0.398931	0.0449425	-8.87648	6.90081e-19	2.58705e-18
ENSG00000092607.12	367.114	-1.06511	0.112927	-9.43187	4.02824e-21	1.63319e-20
ENSG00000092621.10	13441.4	0.838764	0.0698859	12.0019	3.47221e-33	2.07945e-32
ENSG00000092758.14	1933.22	-0.968404	0.152242	-6.36096	2.00497e-10	5.27419e-10
ENSG00000092820.16	15749.4	0.523557	0.0747841	7.0009	2.54315e-12	7.30909e-12
ENSG00000092841.17	28820.1	-1.03757	0.0603829	-17.1832	3.54566e-66	4.77357e-65
ENSG00000092847.9	2729.55	0.415717	0.0413059	10.0644	7.94048e-24	3.53164e-23
ENSG00000092850.10	183.623	-0.0274606	0.113496	-0.241951	0.808818	0.849274
ENSG00000092853.12	192.576	-1.19378	0.132222	-9.0286	1.73885e-19	6.65283e-19
ENSG00000092871.15	1686.06	-0.141191	0.0534885	-2.63966	0.00829899	0.0133114
ENSG00000092929.10	911.302	0.308901	0.0725194	4.25957	2.04822e-05	4.06609e-05
ENSG00000092931.10	1140.37	-0.176352	0.025755	-6.8473	7.52542e-12	2.11665e-11
ENSG00000092964.15	35175.1	0.211136	0.0447983	4.71304	2.44052e-06	5.14132e-06
ENSG00000092969.10	1878.95	-0.935677	0.150361	-6.22288	4.8811e-10	1.26009e-09
ENSG00000092978.9	783.812	-0.0920253	0.0299919	-3.06834	0.00215252	0.00366188
ENSG00000093000.17	2389.86	0.106083	0.0364306	2.91192	0.0035921	0.0059807
ENSG00000093009.8	304.954	-1.8004	0.13469	-13.367	9.42089e-41	6.96746e-40
ENSG00000093010.10	8654.71	-0.0126071	0.0442799	-0.284714	0.775863	0.82355
ENSG00000093072.14	1895.01	-0.745753	0.096012	-7.76729	8.01819e-15	2.57134e-14
ENSG00000093100.13	5.97648	0.807371	0.11395	7.08531	1.38731e-12	4.03839e-12
ENSG00000093134.12	4.89281	-1.88541	0.175597	-10.7371	6.81287e-27	3.35356e-26
ENSG00000093144.17	2703.47	-0.122737	0.0375996	-3.26433	0.00109723	0.00191611
ENSG00000093167.16	3064.71	0.47909	0.036842	13.0039	1.16268e-38	8.15139e-38
ENSG00000093183.12	3762.88	0.0967446	0.0295174	3.27755	0.00104714	0.00183224
ENSG00000093217.8	139.851	-0.205608	0.0637568	-3.22488	0.00126027	0.00218939
[truncated: 45,823 more rows]

## Sheet: Supplemental Table 4
Supplemental Table 4. Results of GO (Biological Process) and KEGG enrichment of DEGs from GSE90598 dataset
GO (Biological Process)
ONTOLOGY	ID	Description	GeneRatio	BgRatio	pvalue	p.adjust	qvalue	geneID	Count
BP	GO:0042391	regulation of membrane potential	14/130	424/18493	1.74473e-06	0.00407917	0.00356476	KCNA1/RIMS3/RGS4/GOT1/KCNC1/KCNH3/SCN2B/ANK3/KCNMA1/GRIK3/GABRG3/GABRA5/GABRD/RYR2	14
BP	GO:0050804	modulation of chemical synaptic transmission	12/130	418/18493	3.95913e-05	0.0267319	0.0233608	CACNG3/SYT7/RASGRF1/SYT1/NEURL1/RIMS3/RGS4/UNC13C/NRGN/TPRG1L/GRIK3/MAP1A	12
BP	GO:0099177	regulation of trans-synaptic signaling	12/130	419/18493	4.05176e-05	0.0267319	0.0233608	CACNG3/SYT7/RASGRF1/SYT1/NEURL1/RIMS3/RGS4/UNC13C/NRGN/TPRG1L/GRIK3/MAP1A	12
BP	GO:0010038	response to metal ion	11/130	358/18493	4.57347e-05	0.0267319	0.0233608	SYT7/SYT13/SYT1/KCNA1/GOT1/KCNC1/ALOX5AP/ANK3/KCNMA1/C1QA/RYR2	11
BP	GO:0032414	positive regulation of ion transmembrane transporter activity	6/130	96/18493	5.93821e-05	0.0277671	0.0242654	CACNG3/KCNA1/KCNC1/ANK3/CTSS/RYR2	6
BP	GO:0032411	positive regulation of transporter activity	6/130	104/18493	9.28468e-05	0.0312699	0.0273265	CACNG3/KCNA1/KCNC1/ANK3/CTSS/RYR2	6
BP	GO:2001259	positive regulation of cation channel activity	5/130	65/18493	9.36225e-05	0.0312699	0.0273265	CACNG3/KCNA1/KCNC1/ANK3/CTSS	5
BP	GO:0048791	calcium ion-regulated exocytosis of neurotransmitter	3/130	16/18493	0.000177776	0.0519551	0.0454031	SYT7/SYT1/RIMS3	3
BP	GO:0048167	regulation of synaptic plasticity	7/130	173/18493	0.000223374	0.0580277	0.0507099	SYT7/RASGRF1/NEURL1/RIMS3/UNC13C/NRGN/MAP1A	7
BP	GO:0032412	regulation of ion transmembrane transporter activity	8/130	238/18493	0.000282254	0.0585275	0.0511467	CACNG3/RASGRF1/KCNA1/KCNC1/SCN2B/ANK3/CTSS/RYR2	8
BP	GO:0046641	positive regulation of alpha-beta T cell proliferation	3/130	19/18493	0.000302907	0.0585275	0.0511467	IL18/CD55/BLM	3
BP	GO:0022898	regulation of transmembrane transporter activity	8/130	245/18493	0.000342852	0.0585275	0.0511467	CACNG3/RASGRF1/KCNA1/KCNC1/SCN2B/ANK3/CTSS/RYR2	8
BP	GO:0034765	regulation of ion transmembrane transport	11/130	454/18493	0.000365403	0.0585275	0.0511467	CACNG3/RASGRF1/KCNA1/RGS4/KCNC1/KCNH3/SCN2B/ANK3/KCNMA1/CTSS/RYR2	11
BP	GO:1904062	regulation of cation transmembrane transport	9/130	314/18493	0.000382009	0.0585275	0.0511467	CACNG3/RASGRF1/KCNA1/RGS4/KCNC1/SCN2B/ANK3/CTSS/RYR2	9
BP	GO:0015844	monoamine transport	5/130	88/18493	0.000390374	0.0585275	0.0511467	SYT7/SYT13/SYT1/CHGA/FCER1G	5
BP	GO:1904064	positive regulation of cation transmembrane transport	6/130	136/18493	0.000400531	0.0585275	0.0511467	CACNG3/KCNA1/KCNC1/ANK3/CTSS/RYR2	6
BP	GO:0035249	synaptic transmission, glutamatergic	5/130	90/18493	0.000433071	0.0595599	0.0520489	CACNG3/SYT1/UNC13C/TPRG1L/GRIK3	5
BP	GO:0030100	regulation of endocytosis	8/130	260/18493	0.000508743	0.0610785	0.0533759	SYT7/DNAJC6/NCKAP1L/ARRB1/SH3GL3/FCER1G/GREM1/CAMK1D	8
BP	GO:0032409	regulation of transporter activity	8/130	260/18493	0.000508743	0.0610785	0.0533759	CACNG3/RASGRF1/KCNA1/KCNC1/SCN2B/ANK3/CTSS/RYR2	8
BP	GO:0051952	regulation of amine transport	5/130	94/18493	0.000528932	0.0610785	0.0533759	SYT7/SYT13/SYT1/CHGA/RGS4	5
BP	GO:0051592	response to calcium ion	6/130	146/18493	0.000583622	0.0610785	0.0533759	SYT7/SYT13/SYT1/ALOX5AP/KCNMA1/RYR2	6
BP	GO:0006836	neurotransmitter transport	8/130	268/18493	0.000620819	0.0610785	0.0533759	SYT7/SYT13/SYT1/RIMS3/RGS4/UNC13C/FCER1G/SLC6A17	8
BP	GO:0099003	vesicle-mediated transport in synapse	7/130	205/18493	0.000621	0.0610785	0.0533759	SYT7/SYT13/SYT1/DNAJC6/RIMS3/UNC13C/KIF5A	7
BP	GO:0034767	positive regulation of ion transmembrane transport	6/130	148/18493	0.000626982	0.0610785	0.0533759	CACNG3/KCNA1/KCNC1/ANK3/CTSS/RYR2	6
BP	GO:0071241	cellular response to inorganic substance	7/130	207/18493	0.000657706	0.0615087	0.0537519	SYT7/SYT13/SYT1/KCNA1/ALOX5AP/ANK3/BLM	7
BP	GO:0015837	amine transport	5/130	101/18493	0.000733996	0.0635131	0.0555036	SYT7/SYT13/SYT1/CHGA/RGS4	5
BP	GO:0048489	synaptic vesicle transport	6/130	154/18493	0.000772196	0.0635131	0.0555036	SYT7/SYT13/SYT1/RIMS3/UNC13C/KIF5A	6
BP	GO:0097480	establishment of synaptic vesicle localization	6/130	154/18493	0.000772196	0.0635131	0.0555036	SYT7/SYT13/SYT1/RIMS3/UNC13C/KIF5A	6
BP	GO:0060627	regulation of vesicle-mediated transport	11/130	498/18493	0.000787802	0.0635131	0.0555036	SYT7/SYT1/DNAJC6/RIMS3/NCKAP1L/ARRB1/SH3GL3/FCER1G/GREM1/STXBP6/CAMK1D	11
BP	GO:0051261	protein depolymerization	5/130	105/18493	0.000875038	0.0646129	0.0564647	DNAJC6/NES/MICAL2/AVIL/SPTBN2	5
BP	GO:0046635	positive regulation of alpha-beta T cell activation	4/130	61/18493	0.000892478	0.0646129	0.0564647	NCKAP1L/IL18/CD55/BLM	4
BP	GO:0050433	regulation of catecholamine secretion	4/130	61/18493	0.000892478	0.0646129	0.0564647	SYT7/SYT13/SYT1/CHGA	4
BP	GO:0050806	positive regulation of synaptic transmission	6/130	159/18493	0.000911987	0.0646129	0.0564647	CACNG3/SYT7/SYT1/RIMS3/RGS4/NRGN	6
BP	GO:2001257	regulation of cation channel activity	6/130	162/18493	0.00100475	0.0673179	0.0588285	CACNG3/RASGRF1/KCNA1/KCNC1/ANK3/CTSS	6
BP	GO:0050432	catecholamine secretion	4/130	63/18493	0.00100775	0.0673179	0.0588285	SYT7/SYT13/SYT1/CHGA	4
BP	GO:0010644	cell communication by electrical coupling	3/130	29/18493	0.00108509	0.0679629	0.0593922	KCNA1/ANK3/RYR2	3
BP	GO:0046640	regulation of alpha-beta T cell proliferation	3/130	29/18493	0.00108509	0.0679629	0.0593922	IL18/CD55/BLM	3
BP	GO:0097479	synaptic vesicle localization	6/130	165/18493	0.00110462	0.0679629	0.0593922	SYT7/SYT13/SYT1/RIMS3/UNC13C/KIF5A	6
BP	GO:0031338	regulation of vesicle fusion	3/130	30/18493	0.00119949	0.071908	0.0628398	SYT7/SYT1/STXBP6	3
BP	GO:0051966	regulation of synaptic transmission, glutamatergic	4/130	67/18493	0.00126902	0.074174	0.06482	CACNG3/SYT1/TPRG1L/GRIK3	4
BP	GO:0032970	regulation of actin filament-based process	9/130	376/18493	0.0013705	0.0763555	0.0667264	RGS4/NCKAP1L/AVIL/GPR65/PDPN/VANGL2/SPTBN2/RYR2/FMN1	9
BP	GO:0023061	signal release	10/130	453/18493	0.00137166	0.0763555	0.0667264	SYT7/SYT13/SYT1/CHGA/WLS/RIMS3/ARRB1/UNC13C/RBP4/CAMK2G	10
BP	GO:0046633	alpha-beta T cell proliferation	3/130	32/18493	0.00145046	0.0788644	0.0689189	IL18/CD55/BLM	3
BP	GO:2000516	positive regulation of CD4-positive, alpha-beta T cell activation	3/130	34/18493	0.00173209	0.0913278	0.0798106	NCKAP1L/IL18/CD55	3
BP	GO:0016079	synaptic vesicle exocytosis	5/130	123/18493	0.00177121	0.0913278	0.0798106	SYT7/SYT13/SYT1/RIMS3/UNC13C	5
BP	GO:0006470	protein dephosphorylation	8/130	318/18493	0.00185441	0.0913278	0.0798106	NUAK1/PTPN5/PPM1H/DNAJC6/NCKAP1L/CAMK2G/PTPRR/DUSP8	8
BP	GO:0071248	cellular response to metal ion	6/130	184/18493	0.00192531	0.0913278	0.0798106	SYT7/SYT13/SYT1/KCNA1/ALOX5AP/ANK3	6
BP	GO:0016311	dephosphorylation	10/130	475/18493	0.00194542	0.0913278	0.0798106	INPP5A/NUAK1/PTPN5/PPM1H/DNAJC6/NCKAP1L/CAMK2G/TMEM132D/PTPRR/DUSP8	10
BP	GO:0022409	positive regulation of cell-cell adhesion	7/130	251/18493	0.00200312	0.0913278	0.0798106	NCKAP1L/TESPA1/IL18/ANK3/PDPN/CD55/BLM	7
BP	GO:0051937	catecholamine transport	4/130	76/18493	0.00202346	0.0913278	0.0798106	SYT7/SYT13/SYT1/CHGA	4
BP	GO:0031630	regulation of synaptic vesicle fusion to presynaptic active zone membrane	2/130	10/18493	0.00212674	0.0913278	0.0798106	SYT7/SYT1	2
BP	GO:2000302	positive regulation of synaptic vesicle exocytosis	2/130	10/18493	0.00212674	0.0913278	0.0798106	SYT7/SYT1	2
BP	GO:0015850	organic hydroxy compound transport	7/130	255/18493	0.00218957	0.0913278	0.0798106	SYT7/SYT13/SYT1/SLCO1A2/CHGA/RBP4/FCER1G	7
BP	GO:2000273	positive regulation of signaling receptor activity	3/130	37/18493	0.00221481	0.0913278	0.0798106	CACNG3/NEURL1/GREM1	3
BP	GO:0051260	protein homooligomerization	8/130	328/18493	0.00224768	0.0913278	0.0798106	SYT1/PRMT8/KCNA1/KCNC1/ALOX5AP/FCER1G/BLM/DISP1	8
BP	GO:0034764	positive regulation of transmembrane transport	6/130	192/18493	0.00238339	0.0913278	0.0798106	CACNG3/KCNA1/KCNC1/ANK3/CTSS/RYR2	6
BP	GO:0045823	positive regulation of heart contraction	3/130	38/18493	0.0023924	0.0913278	0.0798106	CHGA/RGS4/RYR2	3
BP	GO:0006865	amino acid transport	5/130	132/18493	0.00241181	0.0913278	0.0798106	SYT1/RGS4/GLS2/PDPN/SLC6A17	5
BP	GO:0043270	positive regulation of ion transport	7/130	260/18493	0.0024412	0.0913278	0.0798106	CACNG3/KCNA1/KCNC1/ATP8A2/ANK3/CTSS/RYR2	7
BP	GO:0050764	regulation of phagocytosis	4/130	80/18493	0.00244123	0.0913278	0.0798106	SYT7/NCKAP1L/FCER1G/CAMK1D	4
BP	GO:0071277	cellular response to calcium ion	4/130	80/18493	0.00244123	0.0913278	0.0798106	SYT7/SYT13/SYT1/ALOX5AP	4
BP	GO:0099504	synaptic vesicle cycle	6/130	195/18493	0.00257478	0.0913278	0.0798106	SYT7/SYT13/SYT1/DNAJC6/RIMS3/UNC13C	6
BP	GO:0031340	positive regulation of vesicle fusion	2/130	11/18493	0.0025874	0.0913278	0.0798106	SYT7/SYT1	2
BP	GO:0070673	response to interleukin-18	2/130	11/18493	0.0025874	0.0913278	0.0798106	ALOX5/IL18	2
BP	GO:1902805	positive regulation of synaptic vesicle transport	2/130	11/18493	0.0025874	0.0913278	0.0798106	SYT7/SYT1	2
BP	GO:1905383	protein localization to presynapse	2/130	11/18493	0.0025874	0.0913278	0.0798106	KIF5A/MAP1A	2
BP	GO:0140029	exocytic process	4/130	82/18493	0.00267082	0.0913278	0.0798106	SYT7/SYT1/UNC13C/FCER1G	4
BP	GO:0042119	neutrophil activation	10/130	498/18493	0.00273888	0.0913278	0.0798106	ALOX5/PYGL/NCKAP1L/CHI3L1/IL18/FCER1G/CTSS/RNASE2/SERPINA3/CD55	10
BP	GO:0014046	dopamine secretion	3/130	40/18493	0.00277343	0.0913278	0.0798106	SYT7/SYT13/SYT1	3
BP	GO:0014059	regulation of dopamine secretion	3/130	40/18493	0.00277343	0.0913278	0.0798106	SYT7/SYT13/SYT1	3
BP	GO:0055026	negative regulation of cardiac muscle tissue development	3/130	40/18493	0.00277343	0.0913278	0.0798106	SOX6/RGS4/RBP4	3
BP	GO:0007266	Rho protein signal transduction	6/130	199/18493	0.00284767	0.0924701	0.0808088	RASGRF1/ARRB1/GPR65/PDPN/VANGL2/NET1	6
BP	GO:0060078	regulation of postsynaptic membrane potential	5/130	139/18493	0.00301549	0.0959328	0.0838348	KCNA1/RGS4/GABRG3/GABRA5/GABRD	5
BP	GO:0015816	glycine transport	2/130	12/18493	0.00309062	0.0959328	0.0838348	RGS4/SLC6A17	2
BP	GO:0099640	axo-dendritic protein transport	2/130	12/18493	0.00309062	0.0959328	0.0838348	KIF5A/MAP1A	2
BP	GO:0006898	receptor-mediated endocytosis	8/130	346/18493	0.00311843	0.0959328	0.0838348	CACNG3/DNAJC6/ARRB1/SH3GL3/FCER1G/GREM1/CD163/LDLRAD3	8
BP	GO:0045807	positive regulation of endocytosis	5/130	141/18493	0.00320635	0.0964756	0.0843092	NCKAP1L/ARRB1/FCER1G/GREM1/CAMK1D	5
BP	GO:0009612	response to mechanical stimulus	6/130	204/18493	0.00321861	0.0964756	0.0843092	KCNA1/GOT1/KCNC1/ATP8A2/CHI3L1/RYR2	6
BP	GO:0007265	Ras protein signal transduction	9/130	430/18493	0.00338477	0.0995338	0.0869817	RASGRF1/PSD/IQSEC3/ARRB1/GPR65/PDPN/VANGL2/KSR2/NET1	9
BP	GO:0061351	neural precursor cell proliferation	5/130	143/18493	0.00340578	0.0995338	0.0869817	KCNA1/NES/DISC1/EMX2/CEND1	5
BP	GO:0005513	detection of calcium ion	2/130	13/18493	0.00363579	0.103664	0.0905914	SYT1/RYR2	2
BP	GO:0010960	magnesium ion homeostasis	2/130	13/18493	0.00363579	0.103664	0.0905914	KCNA1/ANK3	2
BP	GO:1901379	regulation of potassium ion transmembrane transport	4/130	90/18493	0.00373744	0.105279	0.0920022	KCNA1/RGS4/KCNC1/ANK3	4
BP	GO:0071804	cellular potassium ion transport	6/130	212/18493	0.00388562	0.105708	0.0923775	KCNA1/RGS4/KCNC1/KCNH3/ANK3/KCNMA1	6
BP	GO:0071805	potassium ion transmembrane transport	6/130	212/18493	0.00388562	0.105708	0.0923775	KCNA1/RGS4/KCNC1/KCNH3/ANK3/KCNMA1	6
BP	GO:0046634	regulation of alpha-beta T cell activation	4/130	91/18493	0.00388833	0.105708	0.0923775	NCKAP1L/IL18/CD55/BLM	4
BP	GO:0021692	cerebellar Purkinje cell layer morphogenesis	2/130	14/18493	0.0042223	0.109686	0.0958536	SPTBN2/CEND1	2
BP	GO:0098840	protein transport along microtubule	2/130	14/18493	0.0042223	0.109686	0.0958536	KIF5A/MAP1A	2
BP	GO:0099118	microtubule-based protein transport	2/130	14/18493	0.0042223	0.109686	0.0958536	KIF5A/MAP1A	2
BP	GO:0099171	presynaptic modulation of chemical synaptic transmission	2/130	14/18493	0.0042223	0.109686	0.0958536	SYT7/SYT1	2
BP	GO:0015893	drug transport	6/130	217/18493	0.00435152	0.111801	0.0977015	SYT7/SYT13/SYT1/RGS4/SLC35F3/SLC6A17	6
BP	GO:0002367	cytokine production involved in immune response	4/130	95/18493	0.00453313	0.11188	0.097771	CHGA/IL18/FCER1G/CD55	4
BP	GO:0017156	calcium ion regulated exocytosis	5/130	153/18493	0.00453882	0.11188	0.097771	SYT7/SYT13/SYT1/RIMS3/UNC13C	5
BP	GO:0003254	regulation of membrane depolarization	3/130	48/18493	0.0046611	0.11188	0.097771	GOT1/SCN2B/ANK3	3
BP	GO:2000725	regulation of cardiac muscle cell differentiation	3/130	48/18493	0.0046611	0.11188	0.097771	SOX6/RGS4/GREM1	3
BP	GO:0048259	regulation of receptor-mediated endocytosis	4/130	96/18493	0.0047049	0.11188	0.097771	DNAJC6/ARRB1/SH3GL3/GREM1	4
BP	GO:0043650	dicarboxylic acid biosynthetic process	2/130	15/18493	0.00484955	0.11188	0.097771	GOT1/GLS2	2
BP	GO:1903818	positive regulation of voltage-gated potassium channel activity	2/130	15/18493	0.00484955	0.11188	0.097771	KCNA1/KCNC1	2
BP	GO:2000010	positive regulation of protein localization to cell surface	2/130	15/18493	0.00484955	0.11188	0.097771	FCER1G/MAP1A	2
BP	GO:0046578	regulation of Ras protein signal transduction	6/130	222/18493	0.00485748	0.11188	0.097771	RASGRF1/PSD/IQSEC3/ARRB1/GPR65/NET1	6
BP	GO:0042102	positive regulation of T cell proliferation	4/130	97/18493	0.00488099	0.11188	0.097771	NCKAP1L/IL18/CD55/BLM	4
BP	GO:0055024	regulation of cardiac muscle tissue development	4/130	97/18493	0.00488099	0.11188	0.097771	SOX6/RGS4/RBP4/GREM1	4
BP	GO:0019886	antigen processing and presentation of exogenous peptide antigen via MHC class II	4/130	98/18493	0.00506146	0.11489	0.100402	KIF5A/FCER1G/CTSS/SPTBN2	4
BP	GO:1903307	positive regulation of regulated secretory pathway	3/130	50/18493	0.0052285	0.117541	0.102718	SYT7/SYT1/FCER1G	3
BP	GO:0008090	retrograde axonal transport	2/130	16/18493	0.00551694	0.121685	0.106339	KIF5A/MAP1A	2
BP	GO:0072283	metanephric renal vesicle morphogenesis	2/130	16/18493	0.00551694	0.121685	0.106339	GREM1/FMN1	2
BP	GO:0002495	antigen processing and presentation of peptide antigen via MHC class II	4/130	101/18493	0.00562961	0.122918	0.107417	KIF5A/FCER1G/CTSS/SPTBN2	4
BP	GO:0002504	antigen processing and presentation of peptide or polysaccharide antigen via MHC class II	4/130	102/18493	0.00582806	0.122918	0.107417	KIF5A/FCER1G/CTSS/SPTBN2	4
BP	GO:0035335	peptidyl-tyrosine dephosphorylation	4/130	102/18493	0.00582806	0.122918	0.107417	PTPN5/DNAJC6/PTPRR/DUSP8	4
BP	GO:2001023	regulation of response to drug	4/130	102/18493	0.00582806	0.122918	0.107417	SYT7/SYT13/SYT1/RGS4	4
BP	GO:0015872	dopamine transport	3/130	52/18493	0.00583571	0.122918	0.107417	SYT7/SYT13/SYT1	3
BP	GO:0030042	actin filament depolymerization	3/130	53/18493	0.00615448	0.124372	0.108687	MICAL2/AVIL/SPTBN2	3
BP	GO:0046579	positive regulation of Ras protein signal transduction	3/130	53/18493	0.00615448	0.124372	0.108687	RASGRF1/ARRB1/GPR65	3
BP	GO:0048488	synaptic vesicle endocytosis	3/130	53/18493	0.00615448	0.124372	0.108687	SYT7/SYT1/DNAJC6	3
BP	GO:0140238	presynaptic endocytosis	3/130	53/18493	0.00615448	0.124372	0.108687	SYT7/SYT1/DNAJC6	3
BP	GO:1903830	magnesium ion transmembrane transport	2/130	17/18493	0.0062239	0.124372	0.108687	NIPAL3/NIPA1	2
BP	GO:2000369	regulation of clathrin-dependent endocytosis	2/130	17/18493	0.0062239	0.124372	0.108687	DNAJC6/SH3GL3	2
BP	GO:0043266	regulation of potassium ion transport	4/130	105/18493	0.00645128	0.127501	0.111422	KCNA1/RGS4/KCNC1/ANK3	4
BP	GO:0007269	neurotransmitter secretion	5/130	167/18493	0.00654409	0.127501	0.111422	SYT7/SYT13/SYT1/RIMS3/UNC13C	5
BP	GO:0099643	signal release from synapse	5/130	167/18493	0.00654409	0.127501	0.111422	SYT7/SYT13/SYT1/RIMS3/UNC13C	5
BP	GO:0006813	potassium ion transport	6/130	238/18493	0.00676896	0.128576	0.112362	KCNA1/RGS4/KCNC1/KCNH3/ANK3/KCNMA1	6
BP	GO:0006893	Golgi to plasma membrane transport	3/130	55/18493	0.00682275	0.128576	0.112362	OPTN/ANK3/STXBP6	3
BP	GO:0006821	chloride transport	4/130	107/18493	0.00689043	0.128576	0.112362	ANO4/GABRG3/GABRA5/GABRD	4
BP	GO:0031623	receptor internalization	4/130	107/18493	0.00689043	0.128576	0.112362	CACNG3/ARRB1/FCER1G/GREM1	4
BP	GO:0015693	magnesium ion transport	2/130	18/18493	0.00696984	0.128576	0.112362	NIPAL3/NIPA1	2
BP	GO:0032026	response to magnesium ion	2/130	18/18493	0.00696984	0.128576	0.112362	KCNA1/ANK3	2
BP	GO:0007015	actin filament organization	8/130	397/18493	0.00704608	0.128576	0.112362	RGS4/NCKAP1L/MICAL2/AVIL/ARRB1/GPR65/SPTBN2/FMN1	8
BP	GO:0045785	positive regulation of cell adhesion	8/130	397/18493	0.00704608	0.128576	0.112362	NCKAP1L/TESPA1/IL18/ANK3/PDPN/CD55/BLM/FMN1	8
BP	GO:0045843	negative regulation of striated muscle tissue development	3/130	56/18493	0.00717241	0.128576	0.112362	SOX6/RGS4/RBP4	3
BP	GO:0043312	neutrophil degranulation	9/130	485/18493	0.007325	0.128576	0.112362	ALOX5/PYGL/NCKAP1L/CHI3L1/FCER1G/CTSS/RNASE2/SERPINA3/CD55	9
BP	GO:0015696	ammonium transport	4/130	109/18493	0.00734893	0.128576	0.112362	SYT7/SYT13/SYT1/FCER1G	4
BP	GO:0048635	negative regulation of muscle organ development	3/130	57/18493	0.00753253	0.128576	0.112362	SOX6/RGS4/RBP4	3
BP	GO:0050766	positive regulation of phagocytosis	3/130	57/18493	0.00753253	0.128576	0.112362	NCKAP1L/FCER1G/CAMK1D	3
BP	GO:2000514	regulation of CD4-positive, alpha-beta T cell activation	3/130	57/18493	0.00753253	0.128576	0.112362	NCKAP1L/IL18/CD55	3
BP	GO:0002283	neutrophil activation involved in immune response	9/130	488/18493	0.00761239	0.128576	0.112362	ALOX5/PYGL/NCKAP1L/CHI3L1/FCER1G/CTSS/RNASE2/SERPINA3/CD55	9
BP	GO:0051056	regulation of small GTPase mediated signal transduction	7/130	321/18493	0.0076414	0.128576	0.112362	RASGRF1/PSD/IQSEC3/ARRB1/GPR65/NET1/SRGAP1	7
BP	GO:0007517	muscle organ development	8/130	403/18493	0.00768178	0.128576	0.112362	NEURL1/SOX6/RGS4/RBP4/VANGL2/GREM1/RYR2/DISP1	8
BP	GO:0032011	ARF protein signal transduction	2/130	19/18493	0.00775418	0.128576	0.112362	PSD/IQSEC3	2
BP	GO:0032012	regulation of ARF protein signal transduction	2/130	19/18493	0.00775418	0.128576	0.112362	PSD/IQSEC3	2
BP	GO:0072077	renal vesicle morphogenesis	2/130	19/18493	0.00775418	0.128576	0.112362	GREM1/FMN1	2
BP	GO:1903599	positive regulation of autophagy of mitochondrion	2/130	19/18493	0.00775418	0.128576	0.112362	CAMKK2/OPTN	2
BP	GO:0032147	activation of protein kinase activity	7/130	323/18493	0.00789344	0.129214	0.112919	MAP3K9/NCKAP1L/CHI3L1/ARRB1/IL18/GNG3/GREM1	7
BP	GO:1901862	negative regulation of muscle tissue development	3/130	58/18493	0.00790317	0.129214	0.112919	SOX6/RGS4/RBP4	3
BP	GO:0035637	multicellular organismal signaling	5/130	176/18493	0.00812072	0.131849	0.115222	CACNG3/KCNA1/SCN2B/ANK3/RYR2	5
BP	GO:0019370	leukotriene biosynthetic process	2/130	20/18493	0.00857637	0.136405	0.119203	ALOX5/ALOX5AP	2
BP	GO:0030277	maintenance of gastrointestinal epithelium	2/130	20/18493	0.00857637	0.136405	0.119203	RBP4/SERPINA3	2
BP	GO:0072087	renal vesicle development	2/130	20/18493	0.00857637	0.136405	0.119203	GREM1/FMN1	2
BP	GO:0051057	positive regulation of small GTPase mediated signal transduction	3/130	60/18493	0.00867629	0.137062	0.119777	RASGRF1/ARRB1/GPR65	3
BP	GO:0002446	neutrophil mediated immunity	9/130	499/18493	0.00874063	0.137152	0.119856	ALOX5/PYGL/NCKAP1L/CHI3L1/FCER1G/CTSS/RNASE2/SERPINA3/CD55	9
BP	GO:0032956	regulation of actin cytoskeleton organization	7/130	331/18493	0.00896346	0.13971	0.122092	RGS4/NCKAP1L/AVIL/GPR65/VANGL2/SPTBN2/FMN1	7
BP	GO:0035743	CD4-positive, alpha-beta T cell cytokine production	2/130	21/18493	0.00943583	0.145138	0.126835	IL18/CD55	2
BP	GO:2000726	negative regulation of cardiac muscle cell differentiation	2/130	21/18493	0.00943583	0.145138	0.126835	SOX6/RGS4	2
BP	GO:0043112	receptor metabolic process	5/130	184/18493	0.00972853	0.148662	0.129915	CACNG3/OPTN/ARRB1/FCER1G/GREM1	5
BP	GO:1901016	regulation of potassium ion transmembrane transporter activity	3/130	63/18493	0.00991652	0.150324	0.131367	KCNA1/KCNC1/ANK3	3
BP	GO:0110053	regulation of actin filament organization	6/130	260/18493	0.0102193	0.150324	0.131367	RGS4/NCKAP1L/AVIL/GPR65/SPTBN2/FMN1	6
BP	GO:0019751	polyol metabolic process	4/130	120/18493	0.0102316	0.150324	0.131367	INPP5A/GOT1/PLCB2/PLCH2	4
BP	GO:0001956	positive regulation of neurotransmitter secretion	2/130	22/18493	0.010332	0.150324	0.131367	SYT7/SYT1	2
BP	GO:0010447	response to acidic pH	2/130	22/18493	0.010332	0.150324	0.131367	GPR65/CTSS	2
BP	GO:0032069	regulation of nuclease activity	2/130	22/18493	0.010332	0.150324	0.131367	OAS1/OAS3	2
BP	GO:0003143	embryonic heart tube morphogenesis	3/130	64/18493	0.0103516	0.150324	0.131367	MICAL2/VANGL2/RYR2	3
BP	GO:1905207	regulation of cardiocyte differentiation	3/130	64/18493	0.0103516	0.150324	0.131367	SOX6/RGS4/GREM1	3
BP	GO:0035418	protein localization to synapse	3/130	65/18493	0.0107977	0.154877	0.135346	CACNG3/KIF5A/MAP1A	3
BP	GO:0036465	synaptic vesicle recycling	3/130	65/18493	0.0107977	0.154877	0.135346	SYT7/SYT1/DNAJC6	3
BP	GO:0010996	response to auditory stimulus	2/130	23/18493	0.0112644	0.157701	0.137813	KCNC1/ATP8A2	2
BP	GO:0031629	synaptic vesicle fusion to presynaptic active zone membrane	2/130	23/18493	0.0112644	0.157701	0.137813	SYT7/SYT1	2
BP	GO:0086012	membrane depolarization during cardiac muscle cell action potential	2/130	23/18493	0.0112644	0.157701	0.137813	SCN2B/ANK3	2
BP	GO:0090023	positive regulation of neutrophil chemotaxis	2/130	23/18493	0.0112644	0.157701	0.137813	NCKAP1L/CAMK1D	2
BP	GO:0009855	determination of bilateral symmetry	4/130	124/18493	0.011438	0.159179	0.139105	MICAL2/VANGL2/GREM1/DISP1	4
BP	GO:0009799	specification of symmetry	4/130	125/18493	0.0117532	0.162495	0.142003	MICAL2/VANGL2/GREM1/DISP1	4
BP	GO:0010976	positive regulation of neuron projection development	6/130	269/18493	0.0119389	0.162495	0.142003	SYT1/NEURL1/ATP8A2/AVIL/NEGR1/CAMK1D	6
BP	GO:0060541	respiratory system development	5/130	194/18493	0.0120305	0.162495	0.142003	CHI3L1/RBP4/PDPN/VANGL2/DISP1	5
BP	GO:0002478	antigen processing and presentation of exogenous peptide antigen	4/130	126/18493	0.012074	0.162495	0.142003	KIF5A/FCER1G/CTSS/SPTBN2	4
BP	GO:0002092	positive regulation of receptor internalization	2/130	24/18493	0.0122323	0.162495	0.142003	ARRB1/GREM1	2
BP	GO:0034110	regulation of homotypic cell-cell adhesion	2/130	24/18493	0.0122323	0.162495	0.142003	ANK3/PDPN	2
BP	GO:0099500	vesicle fusion to plasma membrane	2/130	24/18493	0.0122323	0.162495	0.142003	SYT7/SYT1	2
BP	GO:1901018	positive regulation of potassium ion transmembrane transporter activity	2/130	24/18493	0.0122323	0.162495	0.142003	KCNA1/KCNC1	2
BP	GO:0043647	inositol phosphate metabolic process	3/130	69/18493	0.0126923	0.165478	0.144609	INPP5A/PLCB2/PLCH2	3
BP	GO:1903524	positive regulation of blood circulation	3/130	69/18493	0.0126923	0.165478	0.144609	CHGA/RGS4/RYR2	3
BP	GO:0045666	positive regulation of neuron differentiation	7/130	356/18493	0.0129963	0.165478	0.144609	SYT1/NEURL1/ATP8A2/AVIL/SH3GL3/NEGR1/CAMK1D	7
BP	GO:1901224	positive regulation of NIK/NF-kappaB signaling	3/130	70/18493	0.0131937	0.165478	0.144609	CHI3L1/IL18/GREM1	3
BP	GO:0007214	gamma-aminobutyric acid signaling pathway	2/130	25/18493	0.0132354	0.165478	0.144609	GABRG3/GABRA5	2
BP	GO:0010460	positive regulation of heart rate	2/130	25/18493	0.0132354	0.165478	0.144609	RGS4/RYR2	2
BP	GO:0021680	cerebellar Purkinje cell layer development	2/130	25/18493	0.0132354	0.165478	0.144609	SPTBN2/CEND1	2
BP	GO:0045956	positive regulation of calcium ion-dependent exocytosis	2/130	25/18493	0.0132354	0.165478	0.144609	SYT7/SYT1	2
BP	GO:0060343	trabecula formation	2/130	25/18493	0.0132354	0.165478	0.144609	RBP4/GREM1	2
BP	GO:0071624	positive regulation of granulocyte chemotaxis	2/130	25/18493	0.0132354	0.165478	0.144609	NCKAP1L/CAMK1D	2
BP	GO:1905208	negative regulation of cardiocyte differentiation	2/130	25/18493	0.0132354	0.165478	0.144609	SOX6/RGS4	2
BP	GO:0097529	myeloid leukocyte migration	5/130	199/18493	0.0133096	0.165521	0.144647	CHGA/NCKAP1L/FCER1G/GREM1/CAMK1D	5
BP	GO:0032635	interleukin-6 production	4/130	132/18493	0.0141169	0.170091	0.148641	NCKAP1L/ARRB1/IL18/FCER1G	4
BP	GO:0050671	positive regulation of lymphocyte proliferation	4/130	132/18493	0.0141169	0.170091	0.148641	NCKAP1L/IL18/CD55/BLM	4
BP	GO:0050870	positive regulation of T cell activation	5/130	202/18493	0.0141196	0.170091	0.148641	NCKAP1L/TESPA1/IL18/CD55/BLM	5
BP	GO:0019226	transmission of nerve impulse	3/130	72/18493	0.0142301	0.170091	0.148641	CACNG3/KCNA1/ANK3	3
BP	GO:0000188	inactivation of MAPK activity	2/130	26/18493	0.014273	0.170091	0.148641	RGS4/DUSP8	2
BP	GO:0051953	negative regulation of amine transport	2/130	26/18493	0.014273	0.170091	0.148641	CHGA/RGS4	2
BP	GO:0072273	metanephric nephron morphogenesis	2/130	26/18493	0.014273	0.170091	0.148641	GREM1/FMN1	2
BP	GO:1902624	positive regulation of neutrophil migration	2/130	26/18493	0.014273	0.170091	0.148641	NCKAP1L/CAMK1D	2
BP	GO:0030073	insulin secretion	5/130	203/18493	0.0143969	0.170091	0.148641	SYT7/CHGA/ARRB1/RBP4/CAMK2G	5
BP	GO:0001508	action potential	4/130	133/18493	0.0144774	0.170091	0.148641	KCNA1/SCN2B/ANK3/RYR2	4
BP	GO:0032946	positive regulation of mononuclear cell proliferation	4/130	133/18493	0.0144774	0.170091	0.148641	NCKAP1L/IL18/CD55/BLM	4
BP	GO:0017157	regulation of exocytosis	5/130	204/18493	0.0146777	0.17012	0.148666	SYT7/SYT1/RIMS3/FCER1G/STXBP6	5
BP	GO:0035050	embryonic heart tube development	3/130	73/18493	0.0147652	0.17012	0.148666	MICAL2/VANGL2/RYR2	3
BP	GO:0050769	positive regulation of neurogenesis	8/130	453/18493	0.0147877	0.17012	0.148666	SYT1/NEURL1/ATP8A2/AVIL/SH3GL3/DISC1/NEGR1/CAMK1D	8
BP	GO:0019884	antigen processing and presentation of exogenous antigen	4/130	134/18493	0.0148436	0.17012	0.148666	KIF5A/FCER1G/CTSS/SPTBN2	4
BP	GO:0046631	alpha-beta T cell activation	4/130	134/18493	0.0148436	0.17012	0.148666	NCKAP1L/IL18/CD55/BLM	4
BP	GO:0048562	embryonic organ morphogenesis	6/130	284/18493	0.0152432	0.170837	0.149293	GJB6/ATP8A2/MICAL2/RBP4/VANGL2/RYR2	6
BP	GO:0008154	actin polymerization or depolymerization	5/130	206/18493	0.0152504	0.170837	0.149293	NCKAP1L/MICAL2/AVIL/SPTBN2/FMN1	5
BP	GO:0086001	cardiac muscle cell action potential	3/130	74/18493	0.0153116	0.170837	0.149293	SCN2B/ANK3/RYR2	3
BP	GO:0003012	muscle system process	8/130	456/18493	0.0153289	0.170837	0.149293	CHGA/KCNA1/RGS4/ATP8A2/CAMK2G/SCN2B/KCNMA1/RYR2	8
BP	GO:0010669	epithelial structure maintenance	2/130	27/18493	0.0153446	0.170837	0.149293	RBP4/SERPINA3	2
BP	GO:0032660	regulation of interleukin-17 production	2/130	27/18493	0.0153446	0.170837	0.149293	NCKAP1L/IL18	2
BP	GO:0035023	regulation of Rho protein signal transduction	4/130	136/18493	0.0155936	0.171971	0.150284	RASGRF1/ARRB1/GPR65/NET1	4
BP	GO:0072006	nephron development	4/130	136/18493	0.0155936	0.171971	0.150284	KIRREL3/VANGL2/GREM1/FMN1	4
BP	GO:0072001	renal system development	6/130	286/18493	0.0157273	0.172631	0.15086	RBP4/KIRREL3/VANGL2/GREM1/EMX2/FMN1	6
BP	GO:0034109	homotypic cell-cell adhesion	3/130	76/18493	0.0164383	0.174816	0.15277	ANK3/CSRP1/PDPN	3
BP	GO:0043624	cellular protein complex disassembly	5/130	210/18493	0.0164404	0.174816	0.15277	DNAJC6/NES/MICAL2/AVIL/SPTBN2	5
BP	GO:0002026	regulation of the force of heart contraction	2/130	28/18493	0.0164498	0.174816	0.15277	CHGA/RYR2	2
BP	GO:0009065	glutamine family amino acid catabolic process	2/130	28/18493	0.0164498	0.174816	0.15277	GOT1/GLS2	2
BP	GO:0035025	positive regulation of Rho protein signal transduction	2/130	28/18493	0.0164498	0.174816	0.15277	ARRB1/GPR65	2
BP	GO:0061082	myeloid leukocyte cytokine production	2/130	28/18493	0.0164498	0.174816	0.15277	CHGA/FCER1G	2
BP	GO:0090022	regulation of neutrophil chemotaxis	2/130	28/18493	0.0164498	0.174816	0.15277	NCKAP1L/CAMK1D	2
BP	GO:0051650	establishment of vesicle localization	6/130	290/18493	0.0167272	0.17496	0.152896	SYT7/SYT13/SYT1/RIMS3/UNC13C/KIF5A	6
BP	GO:0002526	acute inflammatory response	5/130	211/18493	0.0167473	0.17496	0.152896	FCER1G/C1QA/CD163/SERPINA3/CD55	5
BP	GO:0048002	antigen processing and presentation of peptide antigen	4/130	139/18493	0.0167627	0.17496	0.152896	KIF5A/FCER1G/CTSS/SPTBN2	4
BP	GO:0070665	positive regulation of leukocyte proliferation	4/130	139/18493	0.0167627	0.17496	0.152896	NCKAP1L/IL18/CD55/BLM	4
BP	GO:0008306	associative learning	3/130	77/18493	0.0170186	0.176454	0.154202	NRGN/MAP1A/GABRA5	3
BP	GO:0010959	regulation of metal ion transport	7/130	376/18493	0.0170567	0.176454	0.154202	KCNA1/RGS4/KCNC1/CAMK2G/SCN2B/ANK3/RYR2	7
BP	GO:0051588	regulation of neurotransmitter transport	4/130	141/18493	0.0175718	0.179013	0.156438	SYT7/SYT1/RIMS3/RGS4	4
BP	GO:0055022	negative regulation of cardiac muscle tissue growth	2/130	29/18493	0.0175879	0.179013	0.156438	RGS4/RBP4	2
BP	GO:0061117	negative regulation of heart growth	2/130	29/18493	0.0175879	0.179013	0.156438	RGS4/RBP4	2
BP	GO:0021766	hippocampus development	3/130	78/18493	0.0176104	0.179013	0.156438	KCNA1/KIRREL3/EMX2	3
BP	GO:1903039	positive regulation of leukocyte cell-cell adhesion	5/130	214/18493	0.0176907	0.179052	0.156472	NCKAP1L/TESPA1/IL18/CD55/BLM	5
BP	GO:1901879	regulation of protein depolymerization	3/130	79/18493	0.0182135	0.183548	0.160401	NES/AVIL/SPTBN2	3
BP	GO:0070663	regulation of leukocyte proliferation	5/130	216/18493	0.0183389	0.184019	0.160812	NCKAP1L/IL18/GREM1/CD55/BLM	5
BP	GO:0030595	leukocyte chemotaxis	5/130	217/18493	0.0186688	0.184957	0.161632	CHGA/NCKAP1L/FCER1G/GREM1/CAMK1D	5
BP	GO:0010543	regulation of platelet activation	2/130	30/18493	0.0187585	0.184957	0.161632	FCER1G/PDPN	2
BP	GO:0021696	cerebellar cortex morphogenesis	2/130	30/18493	0.0187585	0.184957	0.161632	SPTBN2/CEND1	2
BP	GO:0043372	positive regulation of CD4-positive, alpha-beta T cell differentiation	2/130	30/18493	0.0187585	0.184957	0.161632	NCKAP1L/IL18	2
BP	GO:2000300	regulation of synaptic vesicle exocytosis	3/130	80/18493	0.018828	0.184957	0.161632	SYT7/SYT1/RIMS3	3
BP	GO:0050867	positive regulation of cell activation	7/130	384/18493	0.0189082	0.184968	0.161642	NCKAP1L/TESPA1/IL18/FCER1G/PDPN/CD55/BLM	7
BP	GO:0022407	regulation of cell-cell adhesion	7/130	388/18493	0.0198851	0.191266	0.167146	NCKAP1L/TESPA1/IL18/ANK3/PDPN/CD55/BLM	7
BP	GO:0006691	leukotriene metabolic process	2/130	31/18493	0.0199611	0.191266	0.167146	ALOX5/ALOX5AP	2
BP	GO:0032620	interleukin-17 production	2/130	31/18493	0.0199611	0.191266	0.167146	NCKAP1L/IL18	2
BP	GO:0048821	erythrocyte development	2/130	31/18493	0.0199611	0.191266	0.167146	SOX6/NCKAP1L	2
BP	GO:1902622	regulation of neutrophil migration	2/130	31/18493	0.0199611	0.191266	0.167146	NCKAP1L/CAMK1D	2
BP	GO:0030902	hindbrain development	4/130	147/18493	0.0201438	0.192229	0.167987	WLS/KCNC1/SPTBN2/CEND1	4
BP	GO:1903305	regulation of regulated secretory pathway	4/130	148/18493	0.0205938	0.194739	0.170181	SYT7/SYT1/RIMS3/FCER1G	4
BP	GO:0007009	plasma membrane organization	3/130	83/18493	0.02074	0.194739	0.170181	SYT7/ANK3/ANO4	3
BP	GO:0045582	positive regulation of T cell differentiation	3/130	83/18493	0.02074	0.194739	0.170181	NCKAP1L/TESPA1/IL18	3
BP	GO:0045921	positive regulation of exocytosis	3/130	83/18493	0.02074	0.194739	0.170181	SYT7/SYT1/FCER1G	3
BP	GO:0016202	regulation of striated muscle tissue development	4/130	149/18493	0.02105	0.195866	0.171166	SOX6/RGS4/RBP4/GREM1	4
BP	GO:0048738	cardiac muscle tissue development	5/130	224/18493	0.021088	0.195866	0.171166	SOX6/RGS4/RBP4/GREM1/RYR2	5
BP	GO:0051648	vesicle localization	6/130	306/18493	0.0211662	0.195866	0.171166	SYT7/SYT13/SYT1/RIMS3/UNC13C/KIF5A	6
BP	GO:0070207	protein homotrimerization	2/130	32/18493	0.0211951	0.195866	0.171166	ALOX5AP/DISP1	2
BP	GO:0034103	regulation of tissue remodeling	3/130	84/18493	0.0214002	0.19621	0.171466	SYT7/IL18/GREM1	3
BP	GO:2000177	regulation of neural precursor cell proliferation	3/130	84/18493	0.0214002	0.19621	0.171466	NES/DISC1/CEND1	3
BP	GO:1901861	regulation of muscle tissue development	4/130	151/18493	0.0219808	0.199664	0.174485	SOX6/RGS4/RBP4/GREM1	4
BP	GO:0098876	vesicle-mediated transport to the plasma membrane	3/130	85/18493	0.0220718	0.199664	0.174485	OPTN/ANK3/STXBP6	3
BP	GO:1902803	regulation of synaptic vesicle transport	3/130	85/18493	0.0220718	0.199664	0.174485	SYT7/SYT1/RIMS3	3
BP	GO:0030168	platelet activation	4/130	152/18493	0.0224556	0.199664	0.174485	ARRB1/FCER1G/CSRP1/PDPN	4
BP	GO:0003338	metanephros morphogenesis	2/130	33/18493	0.0224601	0.199664	0.174485	GREM1/FMN1	2
BP	GO:0045730	respiratory burst	2/130	33/18493	0.0224601	0.199664	0.174485	CAMK1D/CD55	2
BP	GO:0071312	cellular response to alkaloid	2/130	33/18493	0.0224601	0.199664	0.174485	BLM/RYR2	2
BP	GO:1901380	negative regulation of potassium ion transmembrane transport	2/130	33/18493	0.0224601	0.199664	0.174485	RGS4/ANK3	2
BP	GO:0051656	establishment of organelle localization	8/130	491/18493	0.0227498	0.201474	0.176066	SYT7/SYT13/SYT1/CHGA/RIMS3/UNC13C/KIF5A/FCER1G	8
BP	GO:0042129	regulation of T cell proliferation	4/130	153/18493	0.0229366	0.201601	0.176177	NCKAP1L/IL18/CD55/BLM	4
BP	GO:0048634	regulation of muscle organ development	4/130	153/18493	0.0229366	0.201601	0.176177	SOX6/RGS4/RBP4/GREM1	4
BP	GO:0035710	CD4-positive, alpha-beta T cell activation	3/130	87/18493	0.0234494	0.204193	0.178443	NCKAP1L/IL18/CD55	3
BP	GO:1902476	chloride transmembrane transport	3/130	87/18493	0.0234494	0.204193	0.178443	GABRG3/GABRA5/GABRD	3
BP	GO:0014047	glutamate secretion	2/130	34/18493	0.0237556	0.204193	0.178443	SYT1/GLS2	2
BP	GO:0019228	neuronal action potential	2/130	34/18493	0.0237556	0.204193	0.178443	KCNA1/ANK3	2
BP	GO:0043001	Golgi to plasma membrane protein transport	2/130	34/18493	0.0237556	0.204193	0.178443	OPTN/ANK3	2
BP	GO:0098901	regulation of cardiac muscle cell action potential	2/130	34/18493	0.0237556	0.204193	0.178443	ANK3/RYR2	2
BP	GO:0015849	organic acid transport	6/130	316/18493	0.0243131	0.207437	0.181277	SYT1/SLCO1A2/RGS4/GLS2/PDPN/SLC6A17	6
BP	GO:0046942	carboxylic acid transport	6/130	316/18493	0.0243131	0.207437	0.181277	SYT1/SLCO1A2/RGS4/GLS2/PDPN/SLC6A17	6
BP	GO:0043547	positive regulation of GTPase activity	7/130	405/18493	0.0244327	0.207437	0.181277	RASGRF1/RGS4/NCKAP1L/ARRB1/GPR65/NET1/SRGAP1	7
BP	GO:0042593	glucose homeostasis	5/130	233/18493	0.0244879	0.207437	0.181277	OAS1/PYGL/GJB6/ARRB1/RBP4	5
BP	GO:0006906	vesicle fusion	3/130	89/18493	0.0248727	0.208544	0.182245	SYT7/SYT1/STXBP6	3
BP	GO:0030217	T cell differentiation	5/130	234/18493	0.0248861	0.208544	0.182245	NCKAP1L/TESPA1/IL18/FCER1G/BLM	5
BP	GO:0033500	carbohydrate homeostasis	5/130	234/18493	0.0248861	0.208544	0.182245	OAS1/PYGL/GJB6/ARRB1/RBP4	5
BP	GO:0030833	regulation of actin filament polymerization	4/130	158/18493	0.0254356	0.211506	0.184834	NCKAP1L/AVIL/SPTBN2/FMN1	4
BP	GO:0007215	glutamate receptor signaling pathway	3/130	90/18493	0.0256015	0.211506	0.184834	CACNG3/RASGRF1/GRIK3	3
BP	GO:0051899	membrane depolarization	3/130	90/18493	0.0256015	0.211506	0.184834	GOT1/SCN2B/ANK3	3
BP	GO:0060333	interferon-gamma-mediated signaling pathway	3/130	90/18493	0.0256015	0.211506	0.184834	OAS1/OAS3/CAMK2G	3
BP	GO:0002702	positive regulation of production of molecular mediator of immune response	3/130	91/18493	0.0263417	0.216111	0.188857	RBP4/IL18/FCER1G	3
BP	GO:0001655	urogenital system development	6/130	322/18493	0.0263446	0.216111	0.188857	RBP4/KIRREL3/VANGL2/GREM1/EMX2/FMN1	6
BP	GO:2000008	regulation of protein localization to cell surface	2/130	36/18493	0.0264361	0.216111	0.188857	FCER1G/MAP1A	2
BP	GO:0050954	sensory perception of mechanical stimulus	4/130	161/18493	0.0270108	0.220039	0.19229	KCNA1/GJB6/SRRM4/GABRA5	4
BP	GO:0002369	T cell cytokine production	2/130	37/18493	0.0278202	0.221992	0.193997	IL18/CD55	2
BP	GO:0015804	neutral amino acid transport	2/130	37/18493	0.0278202	0.221992	0.193997	RGS4/SLC6A17	2
BP	GO:0021587	cerebellum morphogenesis	2/130	37/18493	0.0278202	0.221992	0.193997	SPTBN2/CEND1	2
BP	GO:0046621	negative regulation of organ growth	2/130	37/18493	0.0278202	0.221992	0.193997	RGS4/RBP4	2
BP	GO:0051693	actin filament capping	2/130	37/18493	0.0278202	0.221992	0.193997	AVIL/SPTBN2	2
BP	GO:0086010	membrane depolarization during action potential	2/130	37/18493	0.0278202	0.221992	0.193997	SCN2B/ANK3	2
BP	GO:0045621	positive regulation of lymphocyte differentiation	3/130	94/18493	0.0286308	0.226911	0.198296	NCKAP1L/TESPA1/IL18	3
BP	GO:0060993	kidney morphogenesis	3/130	94/18493	0.0286308	0.226911	0.198296	VANGL2/GREM1/FMN1	3
BP	GO:0030072	peptide hormone secretion	5/130	244/18493	0.0290993	0.229845	0.20086	SYT7/CHGA/ARRB1/RBP4/CAMK2G	5
BP	GO:0090174	organelle membrane fusion	3/130	95/18493	0.0294166	0.231569	0.202366	SYT7/SYT1/STXBP6	3
BP	GO:0048568	embryonic organ development	7/130	422/18493	0.0296515	0.232635	0.203298	GJB6/NES/ATP8A2/MICAL2/RBP4/VANGL2/RYR2	7
BP	GO:0021549	cerebellum development	3/130	96/18493	0.0302137	0.235905	0.206155	KCNC1/SPTBN2/CEND1	3
BP	GO:0009268	response to pH	2/130	39/18493	0.0306737	0.235905	0.206155	GPR65/CTSS	2
BP	GO:0045746	negative regulation of Notch signaling pathway	2/130	39/18493	0.0306737	0.235905	0.206155	NEURL1/ARRB1	2
BP	GO:0051154	negative regulation of striated muscle cell differentiation	2/130	39/18493	0.0306737	0.235905	0.206155	SOX6/RGS4	2
BP	GO:0051590	positive regulation of neurotransmitter transport	2/130	39/18493	0.0306737	0.235905	0.206155	SYT7/SYT1	2
BP	GO:0060119	inner ear receptor cell development	2/130	39/18493	0.0306737	0.235905	0.206155	VANGL2/GABRA5	2
BP	GO:0006941	striated muscle contraction	4/130	168/18493	0.0309097	0.236941	0.20706	CHGA/ATP8A2/SCN2B/RYR2	4
BP	GO:0006892	post-Golgi vesicle-mediated transport	3/130	97/18493	0.0310222	0.237026	0.207135	OPTN/ANK3/STXBP6	3
BP	GO:0043405	regulation of MAP kinase activity	6/130	335/18493	0.0311268	0.23705	0.207156	MAP3K9/RGS4/ARRB1/GNG3/VANGL2/DUSP8	6
BP	GO:0030324	lung development	4/130	169/18493	0.0314924	0.239056	0.208909	CHI3L1/RBP4/PDPN/VANGL2	4
BP	GO:0006536	glutamate metabolic process	2/130	40/18493	0.0321421	0.24086	0.210485	GOT1/GLS2	2
BP	GO:0030835	negative regulation of actin filament depolymerization	2/130	40/18493	0.0321421	0.24086	0.210485	AVIL/SPTBN2	2
BP	GO:1901381	positive regulation of potassium ion transmembrane transport	2/130	40/18493	0.0321421	0.24086	0.210485	KCNA1/KCNC1	2
BP	GO:1903146	regulation of autophagy of mitochondrion	2/130	40/18493	0.0321421	0.24086	0.210485	CAMKK2/OPTN	2
BP	GO:0002027	regulation of heart rate	3/130	99/18493	0.0326732	0.243277	0.212597	RGS4/SCN2B/RYR2	3
BP	GO:0008593	regulation of Notch signaling pathway	3/130	99/18493	0.0326732	0.243277	0.212597	NEURL1/ARRB1/MAML2	3
BP	GO:0090257	regulation of muscle system process	5/130	252/18493	0.0327768	0.243277	0.212597	CHGA/KCNA1/RGS4/CAMK2G/RYR2	5
BP	GO:0050796	regulation of insulin secretion	4/130	172/18493	0.0332792	0.245	0.214103	SYT7/CHGA/ARRB1/RBP4	4
BP	GO:0021575	hindbrain morphogenesis	2/130	41/18493	0.0336377	0.245	0.214103	SPTBN2/CEND1	2
BP	GO:0032715	negative regulation of interleukin-6 production	2/130	41/18493	0.0336377	0.245	0.214103	NCKAP1L/ARRB1	2
BP	GO:0043267	negative regulation of potassium ion transport	2/130	41/18493	0.0336377	0.245	0.214103	RGS4/ANK3	2
BP	GO:0072210	metanephric nephron development	2/130	41/18493	0.0336377	0.245	0.214103	GREM1/FMN1	2
BP	GO:0072583	clathrin-dependent endocytosis	2/130	41/18493	0.0336377	0.245	0.214103	DNAJC6/SH3GL3	2
BP	GO:0030323	respiratory tube development	4/130	173/18493	0.0338877	0.246054	0.215025	CHI3L1/RBP4/PDPN/VANGL2	4
BP	GO:1902903	regulation of supramolecular fiber organization	6/130	343/18493	0.0343354	0.247247	0.216067	RGS4/NCKAP1L/AVIL/GPR65/SPTBN2/FMN1	6
BP	GO:0030593	neutrophil chemotaxis	3/130	101/18493	0.0343692	0.247247	0.216067	NCKAP1L/FCER1G/CAMK1D	3
BP	GO:0046632	alpha-beta T cell differentiation	3/130	101/18493	0.0343692	0.247247	0.216067	NCKAP1L/IL18/BLM	3
BP	GO:0019882	antigen processing and presentation	4/130	175/18493	0.0351242	0.250387	0.218811	KIF5A/FCER1G/CTSS/SPTBN2	4
BP	GO:0071622	regulation of granulocyte chemotaxis	2/130	42/18493	0.0351601	0.250387	0.218811	NCKAP1L/CAMK1D	2
BP	GO:0097035	regulation of membrane lipid distribution	2/130	42/18493	0.0351601	0.250387	0.218811	ATP8A2/ANO4	2
BP	GO:1901222	regulation of NIK/NF-kappaB signaling	3/130	102/18493	0.0352341	0.250387	0.218811	CHI3L1/IL18/GREM1	3
BP	GO:0001505	regulation of neurotransmitter levels	6/130	346/18493	0.0355918	0.252163	0.220363	SYT7/SYT13/SYT1/RIMS3/RGS4/UNC13C	6
BP	GO:0015698	inorganic anion transport	4/130	177/18493	0.0363867	0.257015	0.224604	ANO4/GABRG3/GABRA5/GABRD	4
BP	GO:0032965	regulation of collagen biosynthetic process	2/130	43/18493	0.0367088	0.257651	0.225159	GOT1/LARP6	2
BP	GO:0017158	regulation of calcium ion-dependent exocytosis	3/130	104/18493	0.0369974	0.257651	0.225159	SYT7/SYT1/RIMS3	3
BP	GO:0008064	regulation of actin polymerization or depolymerization	4/130	178/18493	0.0370277	0.257651	0.225159	NCKAP1L/AVIL/SPTBN2/FMN1	4
BP	GO:0030041	actin filament polymerization	4/130	178/18493	0.0370277	0.257651	0.225159	NCKAP1L/AVIL/SPTBN2/FMN1	4
BP	GO:0042098	T cell proliferation	4/130	178/18493	0.0370277	0.257651	0.225159	NCKAP1L/IL18/CD55/BLM	4
BP	GO:0030832	regulation of actin filament length	4/130	179/18493	0.0376752	0.26059	0.227727	NCKAP1L/AVIL/SPTBN2/FMN1	4
BP	GO:0006936	muscle contraction	6/130	351/18493	0.0377513	0.26059	0.227727	CHGA/KCNA1/ATP8A2/SCN2B/KCNMA1/RYR2	6
BP	GO:0021761	limbic system development	3/130	105/18493	0.0378959	0.26059	0.227727	KCNA1/KIRREL3/EMX2	3
BP	GO:0022037	metencephalon development	3/130	105/18493	0.0378959	0.26059	0.227727	KCNC1/SPTBN2/CEND1	3
BP	GO:0008089	anterograde axonal transport	2/130	44/18493	0.0382834	0.260952	0.228044	KIF5A/MAP1A	2
BP	GO:0043303	mast cell degranulation	2/130	44/18493	0.0382834	0.260952	0.228044	CHGA/FCER1G	2
BP	GO:0046850	regulation of bone remodeling	2/130	44/18493	0.0382834	0.260952	0.228044	SYT7/GREM1	2
BP	GO:0032963	collagen metabolic process	3/130	106/18493	0.0388054	0.261461	0.228489	GOT1/CTSS/LARP6	3
BP	GO:0043244	regulation of protein complex disassembly	3/130	106/18493	0.0388054	0.261461	0.228489	NES/AVIL/SPTBN2	3
BP	GO:0043279	response to alkaloid	3/130	106/18493	0.0388054	0.261461	0.228489	RGS4/BLM/RYR2	3
BP	GO:0046928	regulation of neurotransmitter secretion	3/130	106/18493	0.0388054	0.261461	0.228489	SYT7/SYT1/RIMS3	3
BP	GO:0043409	negative regulation of MAPK cascade	4/130	182/18493	0.0396567	0.265662	0.23216	RGS4/ARRB1/PTPRR/DUSP8	4
BP	GO:0002279	mast cell activation involved in immune response	2/130	45/18493	0.0398834	0.265662	0.23216	CHGA/FCER1G	2
BP	GO:0014075	response to amine	2/130	45/18493	0.0398834	0.265662	0.23216	RGS4/KCNC1	2
BP	GO:0051932	synaptic transmission, GABAergic	2/130	45/18493	0.0398834	0.265662	0.23216	GABRG3/GABRA5	2
BP	GO:0048839	inner ear development	4/130	183/18493	0.0403302	0.267875	0.234094	GJB6/ATP8A2/VANGL2/GABRA5	4
BP	GO:0002440	production of molecular mediator of immune response	5/130	268/18493	0.0409713	0.270596	0.236472	CHGA/RBP4/IL18/FCER1G/CD55	5
BP	GO:0098656	anion transmembrane transport	5/130	268/18493	0.0409713	0.270596	0.236472	RGS4/PDPN/GABRG3/GABRA5/GABRD	5
BP	GO:0048193	Golgi vesicle transport	6/130	359/18493	0.0413782	0.271681	0.23742	OPTN/ANK3/KIF5A/STXBP6/SPTBN2/CD55	6
BP	GO:0002448	mast cell mediated immunity	2/130	46/18493	0.0415085	0.271681	0.23742	CHGA/FCER1G	2
BP	GO:0090102	cochlea development	2/130	46/18493	0.0415085	0.271681	0.23742	VANGL2/GABRA5	2
BP	GO:0002688	regulation of leukocyte chemotaxis	3/130	109/18493	0.0416004	0.271681	0.23742	NCKAP1L/GREM1/CAMK1D	3
BP	GO:0098661	inorganic anion transmembrane transport	3/130	110/18493	0.0425541	0.274195	0.239616	GABRG3/GABRA5/GABRD	3
BP	GO:0002720	positive regulation of cytokine production involved in immune response	2/130	47/18493	0.0431581	0.274195	0.239616	IL18/FCER1G	2
BP	GO:0006953	acute-phase response	2/130	47/18493	0.0431581	0.274195	0.239616	CD163/SERPINA3	2
BP	GO:0007528	neuromuscular junction development	2/130	47/18493	0.0431581	0.274195	0.239616	UNC13C/ANK3	2
BP	GO:0022602	ovulation cycle process	2/130	47/18493	0.0431581	0.274195	0.239616	PLEKHA1/ARRB1	2
BP	GO:0043268	positive regulation of potassium ion transport	2/130	47/18493	0.0431581	0.274195	0.239616	KCNA1/KCNC1	2
BP	GO:0043370	regulation of CD4-positive, alpha-beta T cell differentiation	2/130	47/18493	0.0431581	0.274195	0.239616	NCKAP1L/IL18	2
BP	GO:0046638	positive regulation of alpha-beta T cell differentiation	2/130	47/18493	0.0431581	0.274195	0.239616	NCKAP1L/IL18	2
BP	GO:0060042	retina morphogenesis in camera-type eye	2/130	47/18493	0.0431581	0.274195	0.239616	ATP8A2/RBP4	2
BP	GO:1903115	regulation of actin filament-based movement	2/130	47/18493	0.0431581	0.274195	0.239616	PDPN/RYR2	2
BP	GO:0015711	organic anion transport	7/130	460/18493	0.043926	0.278317	0.243219	SYT1/SLCO1A2/RGS4/ATP8A2/GLS2/PDPN/SLC6A17	7
BP	GO:1990266	neutrophil migration	3/130	112/18493	0.0444943	0.279512	0.244263	NCKAP1L/FCER1G/CAMK1D	3
BP	GO:0007219	Notch signaling pathway	4/130	189/18493	0.0445081	0.279512	0.244263	NEURL1/GOT1/ARRB1/MAML2	4
BP	GO:0010712	regulation of collagen metabolic process	2/130	48/18493	0.0448319	0.279512	0.244263	GOT1/LARP6	2
BP	GO:0021695	cerebellar cortex development	2/130	48/18493	0.0448319	0.279512	0.244263	SPTBN2/CEND1	2
BP	GO:0061383	trabecula morphogenesis	2/130	48/18493	0.0448319	0.279512	0.244263	RBP4/GREM1	2
BP	GO:1900449	regulation of glutamate receptor signaling pathway	2/130	48/18493	0.0448319	0.279512	0.244263	CACNG3/RASGRF1	2
BP	GO:0051153	regulation of striated muscle cell differentiation	3/130	113/18493	0.0454807	0.282803	0.247139	SOX6/RGS4/GREM1	3
BP	GO:0070252	actin-mediated cell contraction	3/130	114/18493	0.046478	0.284779	0.248866	SCN2B/PDPN/RYR2	3
BP	GO:0072089	stem cell proliferation	3/130	114/18493	0.046478	0.284779	0.248866	KCNA1/NES/DISC1	3
BP	GO:0098693	regulation of synaptic vesicle cycle	3/130	114/18493	0.046478	0.284779	0.248866	SYT7/SYT1/RIMS3	3
BP	GO:0032330	regulation of chondrocyte differentiation	2/130	49/18493	0.0465294	0.284779	0.248866	SOX6/GREM1	2
BP	GO:0045104	intermediate filament cytoskeleton organization	2/130	49/18493	0.0465294	0.284779	0.248866	NES/ATP8A2	2
BP	GO:0046456	icosanoid biosynthetic process	2/130	49/18493	0.0465294	0.284779	0.248866	ALOX5/ALOX5AP	2
BP	GO:0031346	positive regulation of cell projection organization	6/130	371/18493	0.0472204	0.288254	0.251903	SYT1/NEURL1/ATP8A2/AVIL/NEGR1/CAMK1D	6
BP	GO:0002696	positive regulation of leukocyte activation	6/130	372/18493	0.0477292	0.289998	0.253426	NCKAP1L/TESPA1/IL18/FCER1G/CD55/BLM	6
BP	GO:1903532	positive regulation of secretion by cell	6/130	373/18493	0.0482415	0.289998	0.253426	SYT7/SYT1/WLS/ARRB1/RBP4/FCER1G	6
BP	GO:0030834	regulation of actin filament depolymerization	2/130	50/18493	0.0482503	0.289998	0.253426	AVIL/SPTBN2	2
BP	GO:0045103	intermediate filament-based process	2/130	50/18493	0.0482503	0.289998	0.253426	NES/ATP8A2	2
BP	GO:0061951	establishment of protein localization to plasma membrane	2/130	50/18493	0.0482503	0.289998	0.253426	OPTN/ANK3	2
BP	GO:0097120	receptor localization to synapse	2/130	50/18493	0.0482503	0.289998	0.253426	CACNG3/KIF5A	2
BP	GO:0007368	determination of left/right symmetry	3/130	116/18493	0.0485048	0.290037	0.25346	MICAL2/VANGL2/DISP1	3
BP	GO:0042471	ear morphogenesis	3/130	116/18493	0.0485048	0.290037	0.25346	GJB6/ATP8A2/VANGL2	3
BP	GO:0030900	forebrain development	6/130	374/18493	0.0487571	0.290802	0.254129	KCNA1/CHD5/KCNC1/KIRREL3/NRGN/EMX2	6
BP	GO:0070661	leukocyte proliferation	5/130	283/18493	0.0496906	0.294423	0.257294	NCKAP1L/IL18/GREM1/CD55/BLM	5
BP	GO:0045744	negative regulation of G protein-coupled receptor signaling pathway	2/130	51/18493	0.0499941	0.294423	0.257294	RGS4/ARRB1	2
BP	GO:0048168	regulation of neuronal synaptic plasticity	2/130	51/18493	0.0499941	0.294423	0.257294	RASGRF1/NEURL1	2
BP	GO:0048260	positive regulation of receptor-mediated endocytosis	2/130	51/18493	0.0499941	0.294423	0.257294	ARRB1/GREM1	2
BP	GO:2000107	negative regulation of leukocyte apoptotic process	2/130	51/18493	0.0499941	0.294423	0.257294	FCER1G/BLM	2
BP	GO:0046660	female sex differentiation	3/130	118/18493	0.0505745	0.297094	0.259627	PLEKHA1/ARRB1/RBP4	3
BP	GO:0014706	striated muscle tissue development	6/130	379/18493	0.0513866	0.298804	0.261123	NEURL1/SOX6/RGS4/RBP4/GREM1/RYR2	6
BP	GO:0048284	organelle fusion	3/130	119/18493	0.0516253	0.298804	0.261123	SYT7/SYT1/STXBP6	3
BP	GO:0002090	regulation of receptor internalization	2/130	52/18493	0.0517604	0.298804	0.261123	ARRB1/GREM1	2
BP	GO:0032964	collagen biosynthetic process	2/130	52/18493	0.0517604	0.298804	0.261123	GOT1/LARP6	2
BP	GO:0098930	axonal transport	2/130	52/18493	0.0517604	0.298804	0.261123	KIF5A/MAP1A	2
BP	GO:2000179	positive regulation of neural precursor cell proliferation	2/130	52/18493	0.0517604	0.298804	0.261123	NES/DISC1	2
BP	GO:2000649	regulation of sodium ion transmembrane transporter activity	2/130	52/18493	0.0517604	0.298804	0.261123	SCN2B/ANK3	2
BP	GO:0038061	NIK/NF-kappaB signaling	3/130	120/18493	0.0526867	0.302657	0.26449	CHI3L1/IL18/GREM1	3
BP	GO:0071621	granulocyte chemotaxis	3/130	120/18493	0.0526867	0.302657	0.26449	NCKAP1L/FCER1G/CAMK1D	3
BP	GO:0043087	regulation of GTPase activity	7/130	481/18493	0.0534504	0.304616	0.266201	RASGRF1/RGS4/NCKAP1L/ARRB1/GPR65/NET1/SRGAP1	7
BP	GO:0045071	negative regulation of viral genome replication	2/130	53/18493	0.0535489	0.304616	0.266201	OAS1/OAS3	2
BP	GO:0050879	multicellular organismal movement	2/130	53/18493	0.0535489	0.304616	0.266201	ATP8A2/MAP1A	2
BP	GO:0050881	musculoskeletal movement	2/130	53/18493	0.0535489	0.304616	0.266201	ATP8A2/MAP1A	2
BP	GO:0050808	synapse organization	6/130	384/18493	0.0541018	0.307015	0.268297	NEURL1/DLGAP3/UNC13C/KIRREL3/ANK3/SPTBN2	6
BP	GO:0090276	regulation of peptide hormone secretion	4/130	203/18493	0.0551663	0.30964	0.270592	SYT7/CHGA/ARRB1/RBP4	4
BP	GO:0034394	protein localization to cell surface	2/130	54/18493	0.0553591	0.30964	0.270592	FCER1G/MAP1A	2
BP	GO:0060113	inner ear receptor cell differentiation	2/130	54/18493	0.0553591	0.30964	0.270592	VANGL2/GABRA5	2
BP	GO:0061098	positive regulation of protein tyrosine kinase activity	2/130	54/18493	0.0553591	0.30964	0.270592	NEURL1/GREM1	2
BP	GO:0070206	protein trimerization	2/130	54/18493	0.0553591	0.30964	0.270592	ALOX5AP/DISP1	2
BP	GO:0098900	regulation of action potential	2/130	54/18493	0.0553591	0.30964	0.270592	ANK3/RYR2	2
BP	GO:0032675	regulation of interleukin-6 production	3/130	123/18493	0.0559338	0.312108	0.272749	NCKAP1L/ARRB1/FCER1G	3
BP	GO:1903037	regulation of leukocyte cell-cell adhesion	5/130	293/18493	0.0560675	0.312109	0.27275	NCKAP1L/TESPA1/IL18/CD55/BLM	5
BP	GO:0050670	regulation of lymphocyte proliferation	4/130	205/18493	0.0567922	0.315392	0.275619	NCKAP1L/IL18/CD55/BLM	4
BP	GO:0002011	morphogenesis of an epithelial sheet	2/130	55/18493	0.0571906	0.316103	0.27624	PDPN/VANGL2	2
BP	GO:1905515	non-motile cilium assembly	2/130	55/18493	0.0571906	0.316103	0.27624	VANGL2/DISC1	2
BP	GO:0060326	cell chemotaxis	5/130	295/18493	0.0573972	0.316497	0.276584	CHGA/NCKAP1L/FCER1G/GREM1/CAMK1D	5
BP	GO:0032944	regulation of mononuclear cell proliferation	4/130	206/18493	0.0576148	0.316949	0.276979	NCKAP1L/IL18/CD55/BLM	4
BP	GO:0032103	positive regulation of response to external stimulus	5/130	297/18493	0.058745	0.32103	0.280545	OPTN/NCKAP1L/IL18/FCER1G/CAMK1D	5
BP	GO:0015800	acidic amino acid transport	2/130	56/18493	0.0590432	0.32103	0.280545	SYT1/GLS2	2
BP	GO:0031663	lipopolysaccharide-mediated signaling pathway	2/130	56/18493	0.0590432	0.32103	0.280545	IL18/CD55	2
BP	GO:0086002	cardiac muscle cell action potential involved in contraction	2/130	56/18493	0.0590432	0.32103	0.280545	SCN2B/RYR2	2
BP	GO:0099601	regulation of neurotransmitter receptor activity	2/130	56/18493	0.0590432	0.32103	0.280545	CACNG3/RASGRF1	2
BP	GO:0032271	regulation of protein polymerization	4/130	208/18493	0.0592793	0.321566	0.281014	NCKAP1L/AVIL/SPTBN2/FMN1	4
BP	GO:0060537	muscle tissue development	6/130	395/18493	0.0603781	0.326322	0.28517	NEURL1/SOX6/RGS4/RBP4/GREM1/RYR2	6
BP	GO:0030837	negative regulation of actin filament polymerization	2/130	57/18493	0.0609163	0.326322	0.28517	AVIL/SPTBN2	2
BP	GO:0045576	mast cell activation	2/130	57/18493	0.0609163	0.326322	0.28517	CHGA/FCER1G	2
BP	GO:0070527	platelet aggregation	2/130	57/18493	0.0609163	0.326322	0.28517	CSRP1/PDPN	2
BP	GO:0043583	ear development	4/130	210/18493	0.0609692	0.326322	0.28517	GJB6/ATP8A2/VANGL2/GABRA5	4
BP	GO:0071900	regulation of protein serine/threonine kinase activity	7/130	496/18493	0.0609935	0.326322	0.28517	MAP3K9/RGS4/ARRB1/GNG3/VANGL2/DUSP8/BLM	7
BP	GO:0003206	cardiac chamber morphogenesis	3/130	129/18493	0.062707	0.329458	0.28791	RBP4/VANGL2/RYR2	3
BP	GO:0055007	cardiac muscle cell differentiation	3/130	129/18493	0.062707	0.329458	0.28791	SOX6/RGS4/GREM1	3
BP	GO:0001947	heart looping	2/130	58/18493	0.0628096	0.329458	0.28791	MICAL2/VANGL2	2
BP	GO:0007405	neuroblast proliferation	2/130	58/18493	0.0628096	0.329458	0.28791	KCNA1/DISC1	2
BP	GO:0009581	detection of external stimulus	3/130	130/18493	0.0638714	0.329458	0.28791	KCNA1/ATP8A2/ARRB1	3
BP	GO:0050863	regulation of T cell activation	5/130	305/18493	0.0643169	0.329458	0.28791	NCKAP1L/TESPA1/IL18/CD55/BLM	5
BP	GO:0032388	positive regulation of intracellular transport	4/130	214/18493	0.0644254	0.329458	0.28791	SYT7/SYT1/ANK3/FCER1G	4
BP	GO:0042490	mechanoreceptor differentiation	2/130	59/18493	0.0647228	0.329458	0.28791	VANGL2/GABRA5	2
BP	GO:0046879	hormone secretion	5/130	306/18493	0.0650337	0.329458	0.28791	SYT7/CHGA/ARRB1/RBP4/CAMK2G	5
BP	GO:0051047	positive regulation of secretion	6/130	404/18493	0.0658243	0.329458	0.28791	SYT7/SYT1/WLS/ARRB1/RBP4/FCER1G	6
BP	GO:0032835	glomerulus development	2/130	60/18493	0.0666554	0.329458	0.28791	KIRREL3/VANGL2	2
BP	GO:0051893	regulation of focal adhesion assembly	2/130	60/18493	0.0666554	0.329458	0.28791	GREM1/FMN1	2
BP	GO:0090109	regulation of cell-substrate junction assembly	2/130	60/18493	0.0666554	0.329458	0.28791	GREM1/FMN1	2
BP	GO:0008016	regulation of heart contraction	4/130	217/18493	0.0670839	0.329458	0.28791	CHGA/RGS4/SCN2B/RYR2	4
BP	GO:0043393	regulation of protein binding	4/130	217/18493	0.0670839	0.329458	0.28791	PRMT8/NES/ARRB1/DISC1	4
BP	GO:0002700	regulation of production of molecular mediator of immune response	3/130	133/18493	0.0674245	0.329458	0.28791	RBP4/IL18/FCER1G	3
BP	GO:0009582	detection of abiotic stimulus	3/130	133/18493	0.0674245	0.329458	0.28791	KCNA1/ATP8A2/ARRB1	3
BP	GO:0060048	cardiac muscle contraction	3/130	133/18493	0.0674245	0.329458	0.28791	CHGA/SCN2B/RYR2	3
BP	GO:0001553	luteinization	1/130	10/18493	0.0681304	0.329458	0.28791	PLEKHA1	1
BP	GO:0001787	natural killer cell proliferation	1/130	10/18493	0.0681304	0.329458	0.28791	IL18	1
BP	GO:0001820	serotonin secretion	1/130	10/18493	0.0681304	0.329458	0.28791	FCER1G	1
BP	GO:0001840	neural plate development	1/130	10/18493	0.0681304	0.329458	0.28791	VANGL2	1
BP	GO:0002863	positive regulation of inflammatory response to antigenic stimulus	1/130	10/18493	0.0681304	0.329458	0.28791	FCER1G	1
BP	GO:0003149	membranous septum morphogenesis	1/130	10/18493	0.0681304	0.329458	0.28791	VANGL2	1
BP	GO:0007016	cytoskeletal anchoring at plasma membrane	1/130	10/18493	0.0681304	0.329458	0.28791	ANK3	1
BP	GO:0021694	cerebellar Purkinje cell layer formation	1/130	10/18493	0.0681304	0.329458	0.28791	CEND1	1
BP	GO:0021924	cell proliferation in external granule layer	1/130	10/18493	0.0681304	0.329458	0.28791	CEND1	1
BP	GO:0021930	cerebellar granule cell precursor proliferation	1/130	10/18493	0.0681304	0.329458	0.28791	CEND1	1
BP	GO:0021932	hindbrain radial glia guided cell migration	1/130	10/18493	0.0681304	0.329458	0.28791	CEND1	1
BP	GO:0021936	regulation of cerebellar granule cell precursor proliferation	1/130	10/18493	0.0681304	0.329458	0.28791	CEND1	1
BP	GO:0032328	alanine transport	1/130	10/18493	0.0681304	0.329458	0.28791	SLC6A17	1
BP	GO:0033327	Leydig cell differentiation	1/130	10/18493	0.0681304	0.329458	0.28791	PLEKHA1	1
BP	GO:0035247	peptidyl-arginine omega-N-methylation	1/130	10/18493	0.0681304	0.329458	0.28791	PRMT8	1
BP	GO:0035542	regulation of SNARE complex assembly	1/130	10/18493	0.0681304	0.329458	0.28791	STXBP6	1
BP	GO:0045741	positive regulation of epidermal growth factor-activated receptor activity	1/130	10/18493	0.0681304	0.329458	0.28791	NEURL1	1
BP	GO:0051133	regulation of NK T cell activation	1/130	10/18493	0.0681304	0.329458	0.28791	IL18	1
BP	GO:0051481	negative regulation of cytosolic calcium ion concentration	1/130	10/18493	0.0681304	0.329458	0.28791	GOT1	1
BP	GO:0060068	vagina development	1/130	10/18493	0.0681304	0.329458	0.28791	RBP4	1
BP	GO:0060600	dichotomous subdivision of an epithelial terminal unit	1/130	10/18493	0.0681304	0.329458	0.28791	VANGL2	1
BP	GO:0070091	glucagon secretion	1/130	10/18493	0.0681304	0.329458	0.28791	SYT7	1
BP	GO:0086070	SA node cell to atrial cardiac muscle cell communication	1/130	10/18493	0.0681304	0.329458	0.28791	RYR2	1
BP	GO:0097050	type B pancreatic cell apoptotic process	1/130	10/18493	0.0681304	0.329458	0.28791	RYR2	1
BP	GO:0098792	xenophagy	1/130	10/18493	0.0681304	0.329458	0.28791	OPTN	1
BP	GO:1902415	regulation of mRNA binding	1/130	10/18493	0.0681304	0.329458	0.28791	LARP6	1
BP	GO:1903789	regulation of amino acid transmembrane transport	1/130	10/18493	0.0681304	0.329458	0.28791	RGS4	1
BP	GO:1990535	neuron projection maintenance	1/130	10/18493	0.0681304	0.329458	0.28791	MAP1A	1
BP	GO:0035082	axoneme assembly	2/130	61/18493	0.0686071	0.329458	0.28791	NEURL1/DNALI1	2
BP	GO:0097530	granulocyte migration	3/130	134/18493	0.0686287	0.329458	0.28791	NCKAP1L/FCER1G/CAMK1D	3
BP	GO:0051495	positive regulation of cytoskeleton organization	4/130	220/18493	0.0697988	0.329458	0.28791	NCKAP1L/NES/GPR65/FMN1	4
BP	GO:0060562	epithelial tube morphogenesis	5/130	313/18493	0.0701771	0.329458	0.28791	MICAL2/VANGL2/GREM1/RYR2/FMN1	5
BP	GO:0032623	interleukin-2 production	2/130	62/18493	0.0705776	0.329458	0.28791	IL18/FCER1G	2
BP	GO:0048857	neural nucleus development	2/130	62/18493	0.0705776	0.329458	0.28791	KCNC1/KIRREL3	2
BP	GO:0051148	negative regulation of muscle cell differentiation	2/130	62/18493	0.0705776	0.329458	0.28791	SOX6/RGS4	2
BP	GO:1902305	regulation of sodium ion transmembrane transport	2/130	62/18493	0.0705776	0.329458	0.28791	SCN2B/ANK3	2
BP	GO:0030048	actin filament-based movement	3/130	136/18493	0.0710663	0.329458	0.28791	SCN2B/PDPN/RYR2	3
BP	GO:0009615	response to virus	5/130	315/18493	0.071687	0.329458	0.28791	OAS1/OAS3/IFI44L/IFI44/RNASE2	5
BP	GO:0045580	regulation of T cell differentiation	3/130	137/18493	0.0722996	0.329458	0.28791	NCKAP1L/TESPA1/IL18	3
BP	GO:0009914	hormone transport	5/130	316/18493	0.0724486	0.329458	0.28791	SYT7/CHGA/ARRB1/RBP4/CAMK2G	5
BP	GO:0002532	production of molecular mediator involved in inflammatory response	2/130	63/18493	0.0725665	0.329458	0.28791	ALOX5/FCER1G	2
BP	GO:0008088	axo-dendritic transport	2/130	63/18493	0.0725665	0.329458	0.28791	KIF5A/MAP1A	2
BP	GO:0046637	regulation of alpha-beta T cell differentiation	2/130	63/18493	0.0725665	0.329458	0.28791	NCKAP1L/IL18	2
BP	GO:0032984	protein-containing complex disassembly	5/130	317/18493	0.0732147	0.329458	0.28791	DNAJC6/NES/MICAL2/AVIL/SPTBN2	5
BP	GO:0061371	determination of heart left/right asymmetry	2/130	64/18493	0.0745735	0.329458	0.28791	MICAL2/VANGL2	2
BP	GO:1901880	negative regulation of protein depolymerization	2/130	64/18493	0.0745735	0.329458	0.28791	AVIL/SPTBN2	2
BP	GO:0002921	negative regulation of humoral immune response	1/130	11/18493	0.0746847	0.329458	0.28791	CD55	1
BP	GO:0006054	N-acetylneuraminate metabolic process	1/130	11/18493	0.0746847	0.329458	0.28791	NPL	1
BP	GO:0006107	oxaloacetate metabolic process	1/130	11/18493	0.0746847	0.329458	0.28791	GOT1	1
BP	GO:0006531	aspartate metabolic process	1/130	11/18493	0.0746847	0.329458	0.28791	GOT1	1
BP	GO:0007256	activation of JNKK activity	1/130	11/18493	0.0746847	0.329458	0.28791	MAP3K9	1
BP	GO:0009151	purine deoxyribonucleotide metabolic process	1/130	11/18493	0.0746847	0.329458	0.28791	AK5	1
BP	GO:0021534	cell proliferation in hindbrain	1/130	11/18493	0.0746847	0.329458	0.28791	CEND1	1
BP	GO:0032060	bleb assembly	1/130	11/18493	0.0746847	0.329458	0.28791	EMP1	1
BP	GO:0032252	secretory granule localization	1/130	11/18493	0.0746847	0.329458	0.28791	KIF5A	1
BP	GO:0033089	positive regulation of T cell differentiation in thymus	1/130	11/18493	0.0746847	0.329458	0.28791	TESPA1	1
BP	GO:0035630	bone mineralization involved in bone maturation	1/130	11/18493	0.0746847	0.329458	0.28791	GREM1	1
BP	GO:0042033	chemokine biosynthetic process	1/130	11/18493	0.0746847	0.329458	0.28791	IL18	1
BP	GO:0045176	apical protein localization	1/130	11/18493	0.0746847	0.329458	0.28791	VANGL2	1
BP	GO:0045628	regulation of T-helper 2 cell differentiation	1/130	11/18493	0.0746847	0.329458	0.28791	IL18	1
BP	GO:0046348	amino sugar catabolic process	1/130	11/18493	0.0746847	0.329458	0.28791	NPL	1
BP	GO:0050755	chemokine metabolic process	1/130	11/18493	0.0746847	0.329458	0.28791	IL18	1
BP	GO:0051024	positive regulation of immunoglobulin secretion	1/130	11/18493	0.0746847	0.329458	0.28791	RBP4	1
BP	GO:0060100	positive regulation of phagocytosis, engulfment	1/130	11/18493	0.0746847	0.329458	0.28791	NCKAP1L	1
BP	GO:0060159	regulation of dopamine receptor signaling pathway	1/130	11/18493	0.0746847	0.329458	0.28791	RGS4	1
BP	GO:0060379	cardiac muscle cell myoblast differentiation	1/130	11/18493	0.0746847	0.329458	0.28791	GREM1	1
BP	GO:0061052	negative regulation of cell growth involved in cardiac muscle cell development	1/130	11/18493	0.0746847	0.329458	0.28791	RGS4	1
BP	GO:0086016	AV node cell action potential	1/130	11/18493	0.0746847	0.329458	0.28791	RYR2	1
BP	GO:0086023	adenylate cyclase-activating adrenergic receptor signaling pathway involved in heart process	1/130	11/18493	0.0746847	0.329458	0.28791	CHGA	1
BP	GO:0086027	AV node cell to bundle of His cell signaling	1/130	11/18493	0.0746847	0.329458	0.28791	RYR2	1
BP	GO:0090657	telomeric loop disassembly	1/130	11/18493	0.0746847	0.329458	0.28791	BLM	1
BP	GO:1903011	negative regulation of bone development	1/130	11/18493	0.0746847	0.329458	0.28791	GREM1	1
BP	GO:1904181	positive regulation of membrane depolarization	1/130	11/18493	0.0746847	0.329458	0.28791	ANK3	1
BP	GO:1905155	positive regulation of membrane invagination	1/130	11/18493	0.0746847	0.329458	0.28791	NCKAP1L	1
BP	GO:2000392	regulation of lamellipodium morphogenesis	1/130	11/18493	0.0746847	0.329458	0.28791	PDPN	1
BP	GO:0000381	regulation of alternative mRNA splicing, via spliceosome	2/130	65/18493	0.0765981	0.33187	0.290018	SRRM4/MBNL2	2
BP	GO:0032418	lysosome localization	2/130	65/18493	0.0765981	0.33187	0.290018	CHGA/FCER1G	2
BP	GO:0060675	ureteric bud morphogenesis	2/130	65/18493	0.0765981	0.33187	0.290018	GREM1/FMN1	2
BP	GO:0051607	defense response to virus	4/130	228/18493	0.0773113	0.33187	0.290018	OAS1/OAS3/IFI44L/RNASE2	4
BP	GO:0007612	learning	3/130	141/18493	0.0773285	0.33187	0.290018	NRGN/MAP1A/GABRA5	3
BP	GO:0032386	regulation of intracellular transport	6/130	422/18493	0.0775567	0.33187	0.290018	SYT7/SYT1/RIMS3/ANK3/CABP1/FCER1G	6
BP	GO:0007605	sensory perception of sound	3/130	142/18493	0.0786092	0.33187	0.290018	GJB6/SRRM4/GABRA5	3
BP	GO:0106106	cold-induced thermogenesis	3/130	142/18493	0.0786092	0.33187	0.290018	NOVA1/IL18/KSR2	3
BP	GO:0120161	regulation of cold-induced thermogenesis	3/130	142/18493	0.0786092	0.33187	0.290018	NOVA1/IL18/KSR2	3
BP	GO:1902107	positive regulation of leukocyte differentiation	3/130	142/18493	0.0786092	0.33187	0.290018	NCKAP1L/TESPA1/IL18	3
BP	GO:0002292	T cell differentiation involved in immune response	2/130	66/18493	0.0786401	0.33187	0.290018	IL18/FCER1G	2
BP	GO:0043967	histone H4 acetylation	2/130	66/18493	0.0786401	0.33187	0.290018	CHD5/ARRB1	2
BP	GO:0048278	vesicle docking	2/130	66/18493	0.0786401	0.33187	0.290018	SYT1/UNC13C	2
BP	GO:0072171	mesonephric tubule morphogenesis	2/130	66/18493	0.0786401	0.33187	0.290018	GREM1/FMN1	2
BP	GO:1903391	regulation of adherens junction organization	2/130	66/18493	0.0786401	0.33187	0.290018	GREM1/FMN1	2
BP	GO:0015807	L-amino acid transport	2/130	67/18493	0.0806991	0.33187	0.290018	RGS4/SLC6A17	2
BP	GO:0061515	myeloid cell development	2/130	67/18493	0.0806991	0.33187	0.290018	SOX6/NCKAP1L	2
BP	GO:0086003	cardiac muscle cell contraction	2/130	67/18493	0.0806991	0.33187	0.290018	SCN2B/RYR2	2
BP	GO:0007159	leukocyte cell-cell adhesion	5/130	327/18493	0.0811197	0.33187	0.290018	NCKAP1L/TESPA1/IL18/CD55/BLM	5
BP	GO:0002551	mast cell chemotaxis	1/130	12/18493	0.0811932	0.33187	0.290018	CHGA	1
BP	GO:0002864	regulation of acute inflammatory response to antigenic stimulus	1/130	12/18493	0.0811932	0.33187	0.290018	FCER1G	1
BP	GO:0003306	Wnt signaling pathway involved in heart development	1/130	12/18493	0.0811932	0.33187	0.290018	VANGL2	1
BP	GO:0007288	sperm axoneme assembly	1/130	12/18493	0.0811932	0.33187	0.290018	NEURL1	1
BP	GO:0010649	regulation of cell communication by electrical coupling	1/130	12/18493	0.0811932	0.33187	0.290018	ANK3	1
BP	GO:0016081	synaptic vesicle docking	1/130	12/18493	0.0811932	0.33187	0.290018	UNC13C	1
BP	GO:0016188	synaptic vesicle maturation	1/130	12/18493	0.0811932	0.33187	0.290018	UNC13C	1
BP	GO:0017121	phospholipid scrambling	1/130	12/18493	0.0811932	0.33187	0.290018	ANO4	1
BP	GO:0035092	sperm chromatin condensation	1/130	12/18493	0.0811932	0.33187	0.290018	CHD5	1
BP	GO:0035246	peptidyl-arginine N-methylation	1/130	12/18493	0.0811932	0.33187	0.290018	PRMT8	1
BP	GO:0045579	positive regulation of B cell differentiation	1/130	12/18493	0.0811932	0.33187	0.290018	NCKAP1L	1
BP	GO:0045760	positive regulation of action potential	1/130	12/18493	0.0811932	0.33187	0.290018	ANK3	1
BP	GO:0050966	detection of mechanical stimulus involved in sensory perception of pain	1/130	12/18493	0.0811932	0.33187	0.290018	KCNA1	1
BP	GO:0051132	NK T cell activation	1/130	12/18493	0.0811932	0.33187	0.290018	IL18	1
BP	GO:0051956	negative regulation of amino acid transport	1/130	12/18493	0.0811932	0.33187	0.290018	RGS4	1
BP	GO:0060394	negative regulation of pathway-restricted SMAD protein phosphorylation	1/130	12/18493	0.0811932	0.33187	0.290018	GREM1	1
BP	GO:0061430	bone trabecula morphogenesis	1/130	12/18493	0.0811932	0.33187	0.290018	GREM1	1
BP	GO:0071415	cellular response to purine-containing compound	1/130	12/18493	0.0811932	0.33187	0.290018	RYR2	1
BP	GO:0086067	AV node cell to bundle of His cell communication	1/130	12/18493	0.0811932	0.33187	0.290018	RYR2	1
BP	GO:0090161	Golgi ribbon formation	1/130	12/18493	0.0811932	0.33187	0.290018	OPTN	1
BP	GO:0097329	response to antimetabolite	1/130	12/18493	0.0811932	0.33187	0.290018	BLM	1
BP	GO:1901077	regulation of relaxation of muscle	1/130	12/18493	0.0811932	0.33187	0.290018	CHGA	1
BP	GO:1905214	regulation of RNA binding	1/130	12/18493	0.0811932	0.33187	0.290018	LARP6	1
BP	GO:0008277	regulation of G protein-coupled receptor signaling pathway	3/130	145/18493	0.0825072	0.333362	0.291322	CHGA/RGS4/ARRB1	3
BP	GO:0042698	ovulation cycle	2/130	68/18493	0.0827747	0.333362	0.291322	PLEKHA1/ARRB1	2
BP	GO:0061035	regulation of cartilage development	2/130	68/18493	0.0827747	0.333362	0.291322	SOX6/GREM1	2
BP	GO:1901607	alpha-amino acid biosynthetic process	2/130	68/18493	0.0827747	0.333362	0.291322	GOT1/GLS2	2
BP	GO:0002262	myeloid cell homeostasis	3/130	146/18493	0.0838248	0.333362	0.291322	SOX6/NCKAP1L/FCER1G	3
BP	GO:0071479	cellular response to ionizing radiation	2/130	69/18493	0.0848667	0.333362	0.291322	NET1/BLM	2
BP	GO:0035264	multicellular organism growth	3/130	147/18493	0.0851515	0.333362	0.291322	PLEKHA1/ATP8A2/SPTBN2	3
BP	GO:0007389	pattern specification process	6/130	434/18493	0.0859975	0.333362	0.291322	WLS/MICAL2/VANGL2/GREM1/EMX2/DISP1	6
BP	GO:0051251	positive regulation of lymphocyte activation	5/130	333/18493	0.0860739	0.333362	0.291322	NCKAP1L/TESPA1/IL18/CD55/BLM	5
BP	GO:0032024	positive regulation of insulin secretion	2/130	70/18493	0.0869748	0.333362	0.291322	ARRB1/RBP4	2
BP	GO:0032272	negative regulation of protein polymerization	2/130	70/18493	0.0869748	0.333362	0.291322	AVIL/SPTBN2	2
BP	GO:0001845	phagolysosome assembly	1/130	13/18493	0.0876563	0.333362	0.291322	SYT7	1
BP	GO:0003337	mesenchymal to epithelial transition involved in metanephros morphogenesis	1/130	13/18493	0.0876563	0.333362	0.291322	GREM1	1
BP	GO:0007171	activation of transmembrane receptor protein tyrosine kinase activity	1/130	13/18493	0.0876563	0.333362	0.291322	GREM1	1
BP	GO:0009265	2'-deoxyribonucleotide biosynthetic process	1/130	13/18493	0.0876563	0.333362	0.291322	AK5	1
BP	GO:0009642	response to light intensity	1/130	13/18493	0.0876563	0.333362	0.291322	KCNC1	1
BP	GO:0021681	cerebellar granular layer development	1/130	13/18493	0.0876563	0.333362	0.291322	CEND1	1
BP	GO:0021781	glial cell fate commitment	1/130	13/18493	0.0876563	0.333362	0.291322	SOX6	1
BP	GO:0021978	telencephalon regionalization	1/130	13/18493	0.0876563	0.333362	0.291322	EMX2	1
BP	GO:0030007	cellular potassium ion homeostasis	1/130	13/18493	0.0876563	0.333362	0.291322	KCNMA1	1
BP	GO:0030011	maintenance of cell polarity	1/130	13/18493	0.0876563	0.333362	0.291322	NCKAP1L	1
BP	GO:0032725	positive regulation of granulocyte macrophage colony-stimulating factor production	1/130	13/18493	0.0876563	0.333362	0.291322	IL18	1
BP	GO:0033008	positive regulation of mast cell activation involved in immune response	1/130	13/18493	0.0876563	0.333362	0.291322	FCER1G	1
BP	GO:0034969	histone arginine methylation	1/130	13/18493	0.0876563	0.333362	0.291322	PRMT8	1
BP	GO:0035020	regulation of Rac protein signal transduction	1/130	13/18493	0.0876563	0.333362	0.291322	RASGRF1	1
BP	GO:0043306	positive regulation of mast cell degranulation	1/130	13/18493	0.0876563	0.333362	0.291322	FCER1G	1
BP	GO:0046385	deoxyribose phosphate biosynthetic process	1/130	13/18493	0.0876563	0.333362	0.291322	AK5	1
BP	GO:0050862	positive regulation of T cell receptor signaling pathway	1/130	13/18493	0.0876563	0.333362	0.291322	TESPA1	1
BP	GO:0051451	myoblast migration	1/130	13/18493	0.0876563	0.333362	0.291322	NET1	1
BP	GO:0051775	response to redox state	1/130	13/18493	0.0876563	0.333362	0.291322	RYR2	1
BP	GO:0060099	regulation of phagocytosis, engulfment	1/130	13/18493	0.0876563	0.333362	0.291322	NCKAP1L	1
BP	GO:0060452	positive regulation of cardiac muscle contraction	1/130	13/18493	0.0876563	0.333362	0.291322	CHGA	1
BP	GO:0060601	lateral sprouting from an epithelium	1/130	13/18493	0.0876563	0.333362	0.291322	VANGL2	1
BP	GO:0070243	regulation of thymocyte apoptotic process	1/130	13/18493	0.0876563	0.333362	0.291322	BLM	1
BP	GO:0071872	cellular response to epinephrine stimulus	1/130	13/18493	0.0876563	0.333362	0.291322	RYR2	1
BP	GO:0090128	regulation of synapse maturation	1/130	13/18493	0.0876563	0.333362	0.291322	NEURL1	1
BP	GO:0090179	planar cell polarity pathway involved in neural tube closure	1/130	13/18493	0.0876563	0.333362	0.291322	VANGL2	1
BP	GO:0090239	regulation of histone H4 acetylation	1/130	13/18493	0.0876563	0.333362	0.291322	ARRB1	1
BP	GO:0097531	mast cell migration	1/130	13/18493	0.0876563	0.333362	0.291322	CHGA	1
BP	GO:1900451	positive regulation of glutamate receptor signaling pathway	1/130	13/18493	0.0876563	0.333362	0.291322	CACNG3	1
BP	GO:1903960	negative regulation of anion transmembrane transport	1/130	13/18493	0.0876563	0.333362	0.291322	RGS4	1
BP	GO:1904925	positive regulation of autophagy of mitochondrion in response to mitochondrial depolarization	1/130	13/18493	0.0876563	0.333362	0.291322	OPTN	1
BP	GO:0002673	regulation of acute inflammatory response	3/130	149/18493	0.0878318	0.333362	0.291322	FCER1G/C1QA/CD55	3
BP	GO:0061025	membrane fusion	3/130	149/18493	0.0878318	0.333362	0.291322	SYT7/SYT1/STXBP6	3
BP	GO:0050708	regulation of protein secretion	6/130	438/18493	0.0889201	0.336315	0.293903	SYT7/CHGA/WLS/ARRB1/RBP4/DISP1	6
BP	GO:0043242	negative regulation of protein complex disassembly	2/130	71/18493	0.0890985	0.336315	0.293903	AVIL/SPTBN2	2
BP	GO:0000187	activation of MAPK activity	3/130	150/18493	0.0891853	0.336315	0.293903	MAP3K9/ARRB1/GNG3	3
BP	GO:1990845	adaptive thermogenesis	3/130	150/18493	0.0891853	0.336315	0.293903	NOVA1/IL18/KSR2	3
BP	GO:0019932	second-messenger-mediated signaling	6/130	439/18493	0.0896593	0.337558	0.294989	INPP5A/CHGA/CAMKK2/GPR65/KSR2/RYR2	6
BP	GO:0003002	regionalization	5/130	341/18493	0.0929222	0.341001	0.297998	WLS/VANGL2/GREM1/EMX2/DISP1	5
BP	GO:0009583	detection of light stimulus	2/130	73/18493	0.0933917	0.341001	0.297998	ATP8A2/ARRB1	2
BP	GO:0032637	interleukin-8 production	2/130	73/18493	0.0933917	0.341001	0.297998	CHI3L1/ARRB1	2
BP	GO:0060047	heart contraction	4/130	244/18493	0.0934959	0.341001	0.297998	CHGA/RGS4/SCN2B/RYR2	4
BP	GO:0003214	cardiac left ventricle morphogenesis	1/130	14/18493	0.0940743	0.341001	0.297998	RYR2	1
BP	GO:0019372	lipoxygenase pathway	1/130	14/18493	0.0940743	0.341001	0.297998	ALOX5	1
BP	GO:0032700	negative regulation of interleukin-17 production	1/130	14/18493	0.0940743	0.341001	0.297998	NCKAP1L	1
BP	GO:0033604	negative regulation of catecholamine secretion	1/130	14/18493	0.0940743	0.341001	0.297998	CHGA	1
BP	GO:0035112	genitalia morphogenesis	1/130	14/18493	0.0940743	0.341001	0.297998	RBP4	1
BP	GO:0036159	inner dynein arm assembly	1/130	14/18493	0.0940743	0.341001	0.297998	DNALI1	1
BP	GO:0042308	negative regulation of protein import into nucleus	1/130	14/18493	0.0940743	0.341001	0.297998	CABP1	1
BP	GO:0043374	CD8-positive, alpha-beta T cell differentiation	1/130	14/18493	0.0940743	0.341001	0.297998	NCKAP1L	1
BP	GO:0045064	T-helper 2 cell differentiation	1/130	14/18493	0.0940743	0.341001	0.297998	IL18	1
BP	GO:0046851	negative regulation of bone remodeling	1/130	14/18493	0.0940743	0.341001	0.297998	GREM1	1
BP	GO:0046855	inositol phosphate dephosphorylation	1/130	14/18493	0.0940743	0.341001	0.297998	INPP5A	1
BP	GO:0046940	nucleoside monophosphate phosphorylation	1/130	14/18493	0.0940743	0.341001	0.297998	AK5	1
BP	GO:0060263	regulation of respiratory burst	1/130	14/18493	0.0940743	0.341001	0.297998	CAMK1D	1
BP	GO:0061548	ganglion development	1/130	14/18493	0.0940743	0.341001	0.297998	RGS4	1
BP	GO:0090178	regulation of establishment of planar polarity involved in neural tube closure	1/130	14/18493	0.0940743	0.341001	0.297998	VANGL2	1
BP	GO:0150078	positive regulation of neuroinflammatory response	1/130	14/18493	0.0940743	0.341001	0.297998	IL18	1
BP	GO:1901213	regulation of transcription from RNA polymerase II promoter involved in heart development	1/130	14/18493	0.0940743	0.341001	0.297998	GREM1	1
BP	GO:1904590	negative regulation of protein import	1/130	14/18493	0.0940743	0.341001	0.297998	CABP1	1
BP	GO:1904923	regulation of autophagy of mitochondrion in response to mitochondrial depolarization	1/130	14/18493	0.0940743	0.341001	0.297998	OPTN	1
BP	GO:1905153	regulation of membrane invagination	1/130	14/18493	0.0940743	0.341001	0.297998	NCKAP1L	1
BP	GO:0000422	autophagy of mitochondrion	2/130	74/18493	0.0955606	0.342147	0.298999	CAMKK2/OPTN	2
BP	GO:0022617	extracellular matrix disassembly	2/130	74/18493	0.0955606	0.342147	0.298999	PDPN/CTSS	2
BP	GO:0043367	CD4-positive, alpha-beta T cell differentiation	2/130	74/18493	0.0955606	0.342147	0.298999	NCKAP1L/IL18	2
BP	GO:0043507	positive regulation of JUN kinase activity	2/130	74/18493	0.0955606	0.342147	0.298999	MAP3K9/VANGL2	2
BP	GO:0055021	regulation of cardiac muscle tissue growth	2/130	74/18493	0.0955606	0.342147	0.298999	RGS4/RBP4	2
BP	GO:0061726	mitochondrion disassembly	2/130	74/18493	0.0955606	0.342147	0.298999	CAMKK2/OPTN	2
BP	GO:0072078	nephron tubule morphogenesis	2/130	74/18493	0.0955606	0.342147	0.298999	GREM1/FMN1	2
BP	GO:0030098	lymphocyte differentiation	5/130	344/18493	0.0955611	0.342147	0.298999	NCKAP1L/TESPA1/IL18/FCER1G/BLM	5
BP	GO:0007611	learning or memory	4/130	247/18493	0.0966975	0.342342	0.299169	RASGRF1/NRGN/MAP1A/GABRA5	4
BP	GO:0007409	axonogenesis	6/130	449/18493	0.0972358	0.342342	0.299169	ATP8A2/ANK3/KIF5A/VANGL2/MAP1A/SPTBN2	6
BP	GO:0000380	alternative mRNA splicing, via spliceosome	2/130	75/18493	0.097744	0.342342	0.299169	SRRM4/MBNL2	2
BP	GO:0070373	negative regulation of ERK1 and ERK2 cascade	2/130	75/18493	0.097744	0.342342	0.299169	ARRB1/PTPRR	2
BP	GO:0021537	telencephalon development	4/130	248/18493	0.0977761	0.342342	0.299169	KCNA1/KIRREL3/NRGN/EMX2	4
BP	GO:0042110	T cell activation	6/130	451/18493	0.0987913	0.342342	0.299169	NCKAP1L/TESPA1/IL18/FCER1G/CD55/BLM	6
BP	GO:0006066	alcohol metabolic process	5/130	348/18493	0.0991388	0.342342	0.299169	INPP5A/GOT1/PLCB2/RBP4/PLCH2	5
BP	GO:0043407	negative regulation of MAP kinase activity	2/130	76/18493	0.0999414	0.342342	0.299169	RGS4/DUSP8	2
BP	GO:0072088	nephron epithelium morphogenesis	2/130	76/18493	0.0999414	0.342342	0.299169	GREM1/FMN1	2
BP	GO:0001325	formation of extrachromosomal circular DNA	1/130	15/18493	0.100448	0.342342	0.299169	BLM	1
BP	GO:0002031	G protein-coupled receptor internalization	1/130	15/18493	0.100448	0.342342	0.299169	ARRB1	1
BP	GO:0002830	positive regulation of type 2 immune response	1/130	15/18493	0.100448	0.342342	0.299169	IL18	1
BP	GO:0006837	serotonin transport	1/130	15/18493	0.100448	0.342342	0.299169	FCER1G	1
BP	GO:0007216	G protein-coupled glutamate receptor signaling pathway	1/130	15/18493	0.100448	0.342342	0.299169	GRIK3	1
BP	GO:0010715	regulation of extracellular matrix disassembly	1/130	15/18493	0.100448	0.342342	0.299169	PDPN	1
BP	GO:0021535	cell migration in hindbrain	1/130	15/18493	0.100448	0.342342	0.299169	CEND1	1
BP	GO:0032645	regulation of granulocyte macrophage colony-stimulating factor production	1/130	15/18493	0.100448	0.342342	0.299169	IL18	1
BP	GO:0032740	positive regulation of interleukin-17 production	1/130	15/18493	0.100448	0.342342	0.299169	IL18	1
BP	GO:0033689	negative regulation of osteoblast proliferation	1/130	15/18493	0.100448	0.342342	0.299169	GREM1	1
BP	GO:0035864	response to potassium ion	1/130	15/18493	0.100448	0.342342	0.299169	KCNC1	1
BP	GO:0045838	positive regulation of membrane potential	1/130	15/18493	0.100448	0.342342	0.299169	ANK3	1
BP	GO:0046629	gamma-delta T cell activation	1/130	15/18493	0.100448	0.342342	0.299169	NCKAP1L	1
BP	GO:0046838	phosphorylated carbohydrate dephosphorylation	1/130	15/18493	0.100448	0.342342	0.299169	INPP5A	1
BP	GO:0060026	convergent extension	1/130	15/18493	0.100448	0.342342	0.299169	VANGL2	1
BP	GO:0060347	heart trabecula formation	1/130	15/18493	0.100448	0.342342	0.299169	RBP4	1
BP	GO:0090177	establishment of planar polarity involved in neural tube closure	1/130	15/18493	0.100448	0.342342	0.299169	VANGL2	1
BP	GO:0090656	t-circle formation	1/130	15/18493	0.100448	0.342342	0.299169	BLM	1
BP	GO:0090737	telomere maintenance via telomere trimming	1/130	15/18493	0.100448	0.342342	0.299169	BLM	1
BP	GO:0099633	protein localization to postsynaptic specialization membrane	1/130	15/18493	0.100448	0.342342	0.299169	CACNG3	1
BP	GO:0099645	neurotransmitter receptor localization to postsynaptic specialization membrane	1/130	15/18493	0.100448	0.342342	0.299169	CACNG3	1
BP	GO:1901524	regulation of mitophagy	1/130	15/18493	0.100448	0.342342	0.299169	OPTN	1
BP	GO:1902260	negative regulation of delayed rectifier potassium channel activity	1/130	15/18493	0.100448	0.342342	0.299169	ANK3	1
BP	GO:2001185	regulation of CD8-positive, alpha-beta T cell activation	1/130	15/18493	0.100448	0.342342	0.299169	NCKAP1L	1
BP	GO:0051480	regulation of cytosolic calcium ion concentration	5/130	350/18493	0.100953	0.343379	0.300076	GOT1/GPR65/GNG3/CD55/RYR2	5
BP	GO:0090596	sensory organ morphogenesis	4/130	251/18493	0.101046	0.343379	0.300076	GJB6/ATP8A2/RBP4/VANGL2	4
BP	GO:0003015	heart process	4/130	252/18493	0.102147	0.343861	0.300497	CHGA/RGS4/SCN2B/RYR2	4
BP	GO:0002718	regulation of cytokine production involved in immune response	2/130	77/18493	0.102153	0.343861	0.300497	IL18/FCER1G	2
BP	GO:0030193	regulation of blood coagulation	2/130	77/18493	0.102153	0.343861	0.300497	FCER1G/PDPN	2
BP	GO:1900046	regulation of hemostasis	2/130	77/18493	0.102153	0.343861	0.300497	FCER1G/PDPN	2
BP	GO:1903901	negative regulation of viral life cycle	2/130	77/18493	0.102153	0.343861	0.300497	OAS1/OAS3	2
BP	GO:0003007	heart morphogenesis	4/130	253/18493	0.103254	0.343861	0.300497	MICAL2/RBP4/VANGL2/RYR2	4
BP	GO:0009064	glutamine family amino acid metabolic process	2/130	78/18493	0.104377	0.343861	0.300497	GOT1/GLS2	2
BP	GO:0043462	regulation of ATPase activity	2/130	78/18493	0.104377	0.343861	0.300497	CNN3/RYR2	2
BP	GO:0061333	renal tubule morphogenesis	2/130	78/18493	0.104377	0.343861	0.300497	GREM1/FMN1	2
BP	GO:0072028	nephron morphogenesis	2/130	78/18493	0.104377	0.343861	0.300497	GREM1/FMN1	2
BP	GO:0070838	divalent metal ion transport	6/130	459/18493	0.105145	0.343861	0.300497	NIPAL3/CACNG3/RGS4/CAMK2G/NIPA1/RYR2	6
BP	GO:0035690	cellular response to drug	5/130	355/18493	0.105561	0.343861	0.300497	PLEKHA1/KCNC1/NET1/BLM/RYR2	5
BP	GO:0034614	cellular response to reactive oxygen species	3/130	162/18493	0.106093	0.343861	0.300497	PLEKHA1/CAMKK2/NET1	3
BP	GO:0007045	cell-substrate adherens junction assembly	2/130	79/18493	0.106616	0.343861	0.300497	GREM1/FMN1	2
BP	GO:0048041	focal adhesion assembly	2/130	79/18493	0.106616	0.343861	0.300497	GREM1/FMN1	2
BP	GO:0055117	regulation of cardiac muscle contraction	2/130	79/18493	0.106616	0.343861	0.300497	CHGA/RYR2	2
BP	GO:0001946	lymphangiogenesis	1/130	16/18493	0.106776	0.343861	0.300497	PDPN	1
BP	GO:0009263	deoxyribonucleotide biosynthetic process	1/130	16/18493	0.106776	0.343861	0.300497	AK5	1
BP	GO:0014733	regulation of skeletal muscle adaptation	1/130	16/18493	0.106776	0.343861	0.300497	CAMK2G	1
BP	GO:0017085	response to insecticide	1/130	16/18493	0.106776	0.343861	0.300497	SCN2B	1
BP	GO:0018216	peptidyl-arginine methylation	1/130	16/18493	0.106776	0.343861	0.300497	PRMT8	1
BP	GO:0021542	dentate gyrus development	1/130	16/18493	0.106776	0.343861	0.300497	EMX2	1
BP	GO:0031000	response to caffeine	1/130	16/18493	0.106776	0.343861	0.300497	RYR2	1
BP	GO:0032604	granulocyte macrophage colony-stimulating factor production	1/130	16/18493	0.106776	0.343861	0.300497	IL18	1
BP	GO:0032780	negative regulation of ATPase activity	1/130	16/18493	0.106776	0.343861	0.300497	CNN3	1
BP	GO:0033033	negative regulation of myeloid cell apoptotic process	1/130	16/18493	0.106776	0.343861	0.300497	FCER1G	1
BP	GO:0035372	protein localization to microtubule	1/130	16/18493	0.106776	0.343861	0.300497	MAP1A	1
BP	GO:0036270	response to diuretic	1/130	16/18493	0.106776	0.343861	0.300497	RYR2	1
BP	GO:0043252	sodium-independent organic anion transport	1/130	16/18493	0.106776	0.343861	0.300497	SLCO1A2	1
BP	GO:0045989	positive regulation of striated muscle contraction	1/130	16/18493	0.106776	0.343861	0.300497	CHGA	1
BP	GO:0051127	positive regulation of actin nucleation	1/130	16/18493	0.106776	0.343861	0.300497	FMN1	1
BP	GO:0055089	fatty acid homeostasis	1/130	16/18493	0.106776	0.343861	0.300497	GOT1	1
BP	GO:0055119	relaxation of cardiac muscle	1/130	16/18493	0.106776	0.343861	0.300497	CHGA	1
BP	GO:0071545	inositol phosphate catabolic process	1/130	16/18493	0.106776	0.343861	0.300497	INPP5A	1
BP	GO:0071871	response to epinephrine	1/130	16/18493	0.106776	0.343861	0.300497	RYR2	1
BP	GO:0072673	lamellipodium morphogenesis	1/130	16/18493	0.106776	0.343861	0.300497	PDPN	1
BP	GO:0086103	G protein-coupled receptor signaling pathway involved in heart process	1/130	16/18493	0.106776	0.343861	0.300497	CHGA	1
BP	GO:2000651	positive regulation of sodium ion transmembrane transporter activity	1/130	16/18493	0.106776	0.343861	0.300497	ANK3	1
BP	GO:0035051	cardiocyte differentiation	3/130	163/18493	0.107556	0.345505	0.301934	SOX6/RGS4/GREM1	3
BP	GO:0072511	divalent inorganic cation transport	6/130	462/18493	0.107582	0.345505	0.301934	NIPAL3/CACNG3/RGS4/CAMK2G/NIPA1/RYR2	6
BP	GO:0016055	Wnt signaling pathway	6/130	463/18493	0.108401	0.347286	0.30349	WLS/PLCB2/VANGL2/DISC1/GREM1/RYR2	6
BP	GO:0060420	regulation of heart growth	2/130	80/18493	0.108866	0.347286	0.30349	RGS4/RBP4	2
BP	GO:0043406	positive regulation of MAP kinase activity	4/130	258/18493	0.10887	0.347286	0.30349	MAP3K9/ARRB1/GNG3/VANGL2	4
BP	GO:0006937	regulation of muscle contraction	3/130	164/18493	0.109026	0.347286	0.30349	CHGA/KCNA1/RYR2	3
BP	GO:0006869	lipid transport	5/130	359/18493	0.109322	0.347286	0.30349	SYT7/SLCO1A2/ATP8A2/RBP4/ANO4	5
BP	GO:0002791	regulation of peptide secretion	6/130	465/18493	0.110049	0.347286	0.30349	SYT7/CHGA/WLS/ARRB1/RBP4/DISP1	6
BP	GO:0198738	cell-cell signaling by wnt	6/130	465/18493	0.110049	0.347286	0.30349	WLS/PLCB2/VANGL2/DISC1/GREM1/RYR2	6
BP	GO:0045619	regulation of lymphocyte differentiation	3/130	166/18493	0.111991	0.347286	0.30349	NCKAP1L/TESPA1/IL18	3
BP	GO:0046883	regulation of hormone secretion	4/130	261/18493	0.112304	0.347286	0.30349	SYT7/CHGA/ARRB1/RBP4	4
BP	GO:0002689	negative regulation of leukocyte chemotaxis	1/130	17/18493	0.113061	0.347286	0.30349	GREM1	1
BP	GO:0009084	glutamine family amino acid biosynthetic process	1/130	17/18493	0.113061	0.347286	0.30349	GLS2	1
BP	GO:0010744	positive regulation of macrophage derived foam cell differentiation	1/130	17/18493	0.113061	0.347286	0.30349	IL18	1
BP	GO:0016082	synaptic vesicle priming	1/130	17/18493	0.113061	0.347286	0.30349	UNC13C	1
BP	GO:0032793	positive regulation of CREB transcription factor activity	1/130	17/18493	0.113061	0.347286	0.30349	CAMK1D	1
BP	GO:0032966	negative regulation of collagen biosynthetic process	1/130	17/18493	0.113061	0.347286	0.30349	GOT1	1
BP	GO:0035493	SNARE complex assembly	1/130	17/18493	0.113061	0.347286	0.30349	STXBP6	1
BP	GO:0042095	interferon-gamma biosynthetic process	1/130	17/18493	0.113061	0.347286	0.30349	IL18	1
BP	GO:0042249	establishment of planar polarity of embryonic epithelium	1/130	17/18493	0.113061	0.347286	0.30349	VANGL2	1
BP	GO:0043649	dicarboxylic acid catabolic process	1/130	17/18493	0.113061	0.347286	0.30349	GOT1	1
BP	GO:0048535	lymph node development	1/130	17/18493	0.113061	0.347286	0.30349	PDPN	1
BP	GO:0050884	neuromuscular process controlling posture	1/130	17/18493	0.113061	0.347286	0.30349	ATP8A2	1
BP	GO:0050908	detection of light stimulus involved in visual perception	1/130	17/18493	0.113061	0.347286	0.30349	ATP8A2	1
BP	GO:0050962	detection of light stimulus involved in sensory perception	1/130	17/18493	0.113061	0.347286	0.30349	ATP8A2	1
BP	GO:0051284	positive regulation of sequestering of calcium ion	1/130	17/18493	0.113061	0.347286	0.30349	RYR2	1
BP	GO:0051782	negative regulation of cell division	1/130	17/18493	0.113061	0.347286	0.30349	BLM	1
BP	GO:0060850	regulation of transcription involved in cell fate commitment	1/130	17/18493	0.113061	0.347286	0.30349	CHD5	1
BP	GO:0061081	positive regulation of myeloid leukocyte cytokine production involved in immune response	1/130	17/18493	0.113061	0.347286	0.30349	FCER1G	1
BP	GO:0072148	epithelial cell fate commitment	1/130	17/18493	0.113061	0.347286	0.30349	PDPN	1
BP	GO:0090185	negative regulation of kidney development	1/130	17/18493	0.113061	0.347286	0.30349	GREM1	1
BP	GO:0090330	regulation of platelet aggregation	1/130	17/18493	0.113061	0.347286	0.30349	PDPN	1
BP	GO:0097067	cellular response to thyroid hormone stimulus	1/130	17/18493	0.113061	0.347286	0.30349	CTSS	1
BP	GO:0099170	postsynaptic modulation of chemical synaptic transmission	1/130	17/18493	0.113061	0.347286	0.30349	NRGN	1
BP	GO:0050818	regulation of coagulation	2/130	82/18493	0.113406	0.347286	0.30349	FCER1G/PDPN	2
BP	GO:0060415	muscle tissue morphogenesis	2/130	82/18493	0.113406	0.347286	0.30349	VANGL2/RYR2	2
BP	GO:1903522	regulation of blood circulation	4/130	262/18493	0.11346	0.347286	0.30349	CHGA/RGS4/SCN2B/RYR2	4
BP	GO:0003205	cardiac chamber development	3/130	167/18493	0.113484	0.347286	0.30349	RBP4/VANGL2/RYR2	3
BP	GO:0046849	bone remodeling	2/130	83/18493	0.115694	0.351736	0.307379	SYT7/GREM1	2
BP	GO:0046651	lymphocyte proliferation	4/130	264/18493	0.115787	0.351736	0.307379	NCKAP1L/IL18/CD55/BLM	4
BP	GO:0060271	cilium assembly	5/130	366/18493	0.116059	0.351736	0.307379	NEURL1/AVIL/VANGL2/DISC1/DNALI1	5
BP	GO:0021543	pallium development	3/130	169/18493	0.116495	0.351736	0.307379	KCNA1/KIRREL3/EMX2	3
BP	GO:0032535	regulation of cellular component size	5/130	367/18493	0.117037	0.351736	0.307379	NCKAP1L/AVIL/KCNMA1/SPTBN2/FMN1	5
BP	GO:0002690	positive regulation of leukocyte chemotaxis	2/130	84/18493	0.117994	0.351736	0.307379	NCKAP1L/CAMK1D	2
BP	GO:0046031	ADP metabolic process	2/130	84/18493	0.117994	0.351736	0.307379	AK5/OGDHL	2
BP	GO:0048771	tissue remodeling	3/130	170/18493	0.118011	0.351736	0.307379	SYT7/IL18/GREM1	3
BP	GO:0070613	regulation of protein processing	3/130	170/18493	0.118011	0.351736	0.307379	C1QA/LDLRAD3/CD55	3
BP	GO:0032943	mononuclear cell proliferation	4/130	266/18493	0.118135	0.351736	0.307379	NCKAP1L/IL18/CD55/BLM	4
BP	GO:0051098	regulation of binding	5/130	369/18493	0.119006	0.351736	0.307379	PRMT8/NES/ARRB1/DISC1/LARP6	5
BP	GO:0000712	resolution of meiotic recombination intermediates	1/130	18/18493	0.119301	0.351736	0.307379	BLM	1
BP	GO:0002726	positive regulation of T cell cytokine production	1/130	18/18493	0.119301	0.351736	0.307379	IL18	1
BP	GO:0005980	glycogen catabolic process	1/130	18/18493	0.119301	0.351736	0.307379	PYGL	1
BP	GO:0007096	regulation of exit from mitosis	1/130	18/18493	0.119301	0.351736	0.307379	KNTC1	1
BP	GO:0007221	positive regulation of transcription of Notch receptor target	1/130	18/18493	0.119301	0.351736	0.307379	MAML2	1
BP	GO:0007250	activation of NF-kappaB-inducing kinase activity	1/130	18/18493	0.119301	0.351736	0.307379	CHI3L1	1
BP	GO:0010713	negative regulation of collagen metabolic process	1/130	18/18493	0.119301	0.351736	0.307379	GOT1	1
BP	GO:0030540	female genitalia development	1/130	18/18493	0.119301	0.351736	0.307379	RBP4	1
BP	GO:0032717	negative regulation of interleukin-8 production	1/130	18/18493	0.119301	0.351736	0.307379	ARRB1	1
BP	GO:0032816	positive regulation of natural killer cell activation	1/130	18/18493	0.119301	0.351736	0.307379	IL18	1
BP	GO:0033005	positive regulation of mast cell activation	1/130	18/18493	0.119301	0.351736	0.307379	FCER1G	1
BP	GO:0036342	post-anal tail morphogenesis	1/130	18/18493	0.119301	0.351736	0.307379	VANGL2	1
BP	GO:0043931	ossification involved in bone maturation	1/130	18/18493	0.119301	0.351736	0.307379	GREM1	1
BP	GO:0051023	regulation of immunoglobulin secretion	1/130	18/18493	0.119301	0.351736	0.307379	RBP4	1
BP	GO:0070242	thymocyte apoptotic process	1/130	18/18493	0.119301	0.351736	0.307379	BLM	1
BP	GO:1900242	regulation of synaptic vesicle endocytosis	1/130	18/18493	0.119301	0.351736	0.307379	SYT7	1
BP	GO:1900273	positive regulation of long-term synaptic potentiation	1/130	18/18493	0.119301	0.351736	0.307379	NRGN	1
BP	GO:1905276	regulation of epithelial tube formation	1/130	18/18493	0.119301	0.351736	0.307379	VANGL2	1
BP	GO:0001659	temperature homeostasis	3/130	171/18493	0.119535	0.351981	0.307593	NOVA1/IL18/KSR2	3
BP	GO:0002028	regulation of sodium ion transport	2/130	85/18493	0.120305	0.352916	0.30841	SCN2B/ANK3	2
BP	GO:0008652	cellular amino acid biosynthetic process	2/130	85/18493	0.120305	0.352916	0.30841	GOT1/GLS2	2
BP	GO:0045445	myoblast differentiation	2/130	85/18493	0.120305	0.352916	0.30841	IL18/GREM1	2
BP	GO:0010921	regulation of phosphatase activity	3/130	172/18493	0.121066	0.353826	0.309205	NUAK1/NCKAP1L/TMEM132D	3
BP	GO:1903317	regulation of protein maturation	3/130	172/18493	0.121066	0.353826	0.309205	C1QA/LDLRAD3/CD55	3
BP	GO:0010975	regulation of neuron projection development	6/130	478/18493	0.12107	0.353826	0.309205	SYT1/NEURL1/ATP8A2/AVIL/NEGR1/CAMK1D	6
BP	GO:0002009	morphogenesis of an epithelium	6/130	479/18493	0.121939	0.354795	0.310052	MICAL2/PDPN/VANGL2/GREM1/RYR2/FMN1	6
BP	GO:0003333	amino acid transmembrane transport	2/130	86/18493	0.122628	0.354795	0.310052	RGS4/PDPN	2
BP	GO:0006835	dicarboxylic acid transport	2/130	86/18493	0.122628	0.354795	0.310052	SYT1/GLS2	2
BP	GO:0001822	kidney development	4/130	271/18493	0.124096	0.354795	0.310052	KIRREL3/VANGL2/GREM1/FMN1	4
BP	GO:0021700	developmental maturation	4/130	271/18493	0.124096	0.354795	0.310052	NEURL1/UNC13C/GREM1/CEND1	4
BP	GO:0006094	gluconeogenesis	2/130	87/18493	0.124962	0.354795	0.310052	GOT1/RBP4	2
BP	GO:0050829	defense response to Gram-negative bacterium	2/130	87/18493	0.124962	0.354795	0.310052	CHGA/OPTN	2
BP	GO:0061097	regulation of protein tyrosine kinase activity	2/130	87/18493	0.124962	0.354795	0.310052	NEURL1/GREM1	2
BP	GO:1901888	regulation of cell junction assembly	2/130	87/18493	0.124962	0.354795	0.310052	GREM1/FMN1	2
BP	GO:2000106	regulation of leukocyte apoptotic process	2/130	87/18493	0.124962	0.354795	0.310052	FCER1G/BLM	2
BP	GO:0002029	desensitization of G protein-coupled receptor signaling pathway	1/130	19/18493	0.125498	0.354795	0.310052	ARRB1	1
BP	GO:0006103	2-oxoglutarate metabolic process	1/130	19/18493	0.125498	0.354795	0.310052	GOT1	1
BP	GO:0009251	glucan catabolic process	1/130	19/18493	0.125498	0.354795	0.310052	PYGL	1
BP	GO:0010002	cardioblast differentiation	1/130	19/18493	0.125498	0.354795	0.310052	GREM1	1
BP	GO:0021533	cell differentiation in hindbrain	1/130	19/18493	0.125498	0.354795	0.310052	CEND1	1
BP	GO:0022401	negative adaptation of signaling pathway	1/130	19/18493	0.125498	0.354795	0.310052	ARRB1	1
BP	GO:0030502	negative regulation of bone mineralization	1/130	19/18493	0.125498	0.354795	0.310052	GREM1	1
BP	GO:0034104	negative regulation of tissue remodeling	1/130	19/18493	0.125498	0.354795	0.310052	GREM1	1
BP	GO:0035994	response to muscle stretch	1/130	19/18493	0.125498	0.354795	0.310052	RYR2	1
BP	GO:0036303	lymph vessel morphogenesis	1/130	19/18493	0.125498	0.354795	0.310052	PDPN	1
BP	GO:0070734	histone H3-K27 methylation	1/130	19/18493	0.125498	0.354795	0.310052	CHD5	1
BP	GO:0072079	nephron tubule formation	1/130	19/18493	0.125498	0.354795	0.310052	GREM1	1
BP	GO:0090190	positive regulation of branching involved in ureteric bud morphogenesis	1/130	19/18493	0.125498	0.354795	0.310052	GREM1	1
BP	GO:0090382	phagosome maturation	1/130	19/18493	0.125498	0.354795	0.310052	SYT7	1
BP	GO:0098911	regulation of ventricular cardiac muscle cell action potential	1/130	19/18493	0.125498	0.354795	0.310052	RYR2	1
BP	GO:1901881	positive regulation of protein depolymerization	1/130	19/18493	0.125498	0.354795	0.310052	NES	1
BP	GO:1905331	negative regulation of morphogenesis of an epithelium	1/130	19/18493	0.125498	0.354795	0.310052	GREM1	1
BP	GO:0001776	leukocyte homeostasis	2/130	88/18493	0.127306	0.357742	0.312628	NCKAP1L/FCER1G	2
BP	GO:0010717	regulation of epithelial to mesenchymal transition	2/130	88/18493	0.127306	0.357742	0.312628	PDPN/GREM1	2
BP	GO:0034333	adherens junction assembly	2/130	88/18493	0.127306	0.357742	0.312628	GREM1/FMN1	2
BP	GO:0043506	regulation of JUN kinase activity	2/130	88/18493	0.127306	0.357742	0.312628	MAP3K9/VANGL2	2
BP	GO:0048644	muscle organ morphogenesis	2/130	88/18493	0.127306	0.357742	0.312628	VANGL2/RYR2	2
BP	GO:0051604	protein maturation	5/130	378/18493	0.128058	0.35791	0.312775	CTSS/C1QA/LDLRAD3/CD55/DISP1	5
BP	GO:0051258	protein polymerization	4/130	275/18493	0.128956	0.35791	0.312775	NCKAP1L/AVIL/SPTBN2/FMN1	4
BP	GO:0001578	microtubule bundle formation	2/130	89/18493	0.129661	0.35791	0.312775	NEURL1/DNALI1	2
BP	GO:0001656	metanephros development	2/130	89/18493	0.129661	0.35791	0.312775	GREM1/FMN1	2
BP	GO:0009791	post-embryonic development	2/130	89/18493	0.129661	0.35791	0.312775	PLEKHA1/SOX6	2
BP	GO:0009953	dorsal/ventral pattern formation	2/130	89/18493	0.129661	0.35791	0.312775	GREM1/DISP1	2
BP	GO:0060337	type I interferon signaling pathway	2/130	89/18493	0.129661	0.35791	0.312775	OAS1/OAS3	2
BP	GO:0071357	cellular response to type I interferon	2/130	89/18493	0.129661	0.35791	0.312775	OAS1/OAS3	2
BP	GO:1904063	negative regulation of cation transmembrane transport	2/130	89/18493	0.129661	0.35791	0.312775	RGS4/ANK3	2
BP	GO:0071346	cellular response to interferon-gamma	3/130	178/18493	0.130403	0.35791	0.312775	OAS1/OAS3/CAMK2G	3
BP	GO:0000423	mitophagy	1/130	20/18493	0.131652	0.35791	0.312775	OPTN	1
BP	GO:0002827	positive regulation of T-helper 1 type immune response	1/130	20/18493	0.131652	0.35791	0.312775	IL18	1
BP	GO:0006071	glycerol metabolic process	1/130	20/18493	0.131652	0.35791	0.312775	GOT1	1
BP	GO:0009068	aspartate family amino acid catabolic process	1/130	20/18493	0.131652	0.35791	0.312775	GOT1	1
BP	GO:0032891	negative regulation of organic acid transport	1/130	20/18493	0.131652	0.35791	0.312775	RGS4	1
BP	GO:0033630	positive regulation of cell adhesion mediated by integrin	1/130	20/18493	0.131652	0.35791	0.312775	NCKAP1L	1
BP	GO:0034393	positive regulation of smooth muscle cell apoptotic process	1/130	20/18493	0.131652	0.35791	0.312775	ARRB1	1
BP	GO:0051580	regulation of neurotransmitter uptake	1/130	20/18493	0.131652	0.35791	0.312775	RGS4	1
BP	GO:0060044	negative regulation of cardiac muscle cell proliferation	1/130	20/18493	0.131652	0.35791	0.312775	RBP4	1
BP	GO:0060231	mesenchymal to epithelial transition	1/130	20/18493	0.131652	0.35791	0.312775	GREM1	1
BP	GO:0070977	bone maturation	1/130	20/18493	0.131652	0.35791	0.312775	GREM1	1
BP	GO:0086014	atrial cardiac muscle cell action potential	1/130	20/18493	0.131652	0.35791	0.312775	RYR2	1
BP	GO:0086026	atrial cardiac muscle cell to AV node cell signaling	1/130	20/18493	0.131652	0.35791	0.312775	RYR2	1
BP	GO:0086066	atrial cardiac muscle cell to AV node cell communication	1/130	20/18493	0.131652	0.35791	0.312775	RYR2	1
BP	GO:0098780	response to mitochondrial depolarisation	1/130	20/18493	0.131652	0.35791	0.312775	OPTN	1
BP	GO:1903055	positive regulation of extracellular matrix organization	1/130	20/18493	0.131652	0.35791	0.312775	PDPN	1
BP	GO:2000310	regulation of NMDA receptor activity	1/130	20/18493	0.131652	0.35791	0.312775	RASGRF1	1
BP	GO:2000738	positive regulation of stem cell differentiation	1/130	20/18493	0.131652	0.35791	0.312775	SOX6	1
BP	GO:0019319	hexose biosynthetic process	2/130	90/18493	0.132026	0.358093	0.312934	GOT1/RBP4	2
BP	GO:0045069	regulation of viral genome replication	2/130	90/18493	0.132026	0.358093	0.312934	OAS1/OAS3	2
BP	GO:0044782	cilium organization	5/130	382/18493	0.132181	0.358099	0.31294	NEURL1/AVIL/VANGL2/DISC1/DNALI1	5
BP	GO:0002685	regulation of leukocyte migration	3/130	180/18493	0.133571	0.361088	0.315551	NCKAP1L/GREM1/CAMK1D	3
BP	GO:0044070	regulation of anion transport	2/130	91/18493	0.134401	0.361088	0.315551	RGS4/ATP8A2	2
BP	GO:0048525	negative regulation of viral process	2/130	91/18493	0.134401	0.361088	0.315551	OAS1/OAS3	2
BP	GO:0090630	activation of GTPase activity	2/130	91/18493	0.134401	0.361088	0.315551	RASGRF1/GPR65	2
BP	GO:1901570	fatty acid derivative biosynthetic process	2/130	91/18493	0.134401	0.361088	0.315551	ALOX5/ALOX5AP	2
BP	GO:0061564	axon development	6/130	493/18493	0.134442	0.361088	0.315551	ATP8A2/ANK3/KIF5A/VANGL2/MAP1A/SPTBN2	6
BP	GO:0051051	negative regulation of transport	6/130	495/18493	0.136277	0.361088	0.315551	CHGA/RGS4/SH3GL3/ANK3/CABP1/STXBP6	6
BP	GO:0051147	regulation of muscle cell differentiation	3/130	182/18493	0.136766	0.361088	0.315551	SOX6/RGS4/GREM1	3
BP	GO:0006165	nucleoside diphosphate phosphorylation	2/130	92/18493	0.136785	0.361088	0.315551	AK5/OGDHL	2
BP	GO:0002438	acute inflammatory response to antigenic stimulus	1/130	21/18493	0.137763	0.361088	0.315551	FCER1G	1
BP	GO:0002861	regulation of inflammatory response to antigenic stimulus	1/130	21/18493	0.137763	0.361088	0.315551	FCER1G	1
BP	GO:0007095	mitotic G2 DNA damage checkpoint	1/130	21/18493	0.137763	0.361088	0.315551	BLM	1
BP	GO:0007289	spermatid nucleus differentiation	1/130	21/18493	0.137763	0.361088	0.315551	CHD5	1
BP	GO:0021697	cerebellar cortex formation	1/130	21/18493	0.137763	0.361088	0.315551	CEND1	1
BP	GO:0023058	adaptation of signaling pathway	1/130	21/18493	0.137763	0.361088	0.315551	ARRB1	1
BP	GO:0032331	negative regulation of chondrocyte differentiation	1/130	21/18493	0.137763	0.361088	0.315551	GREM1	1
BP	GO:0032332	positive regulation of chondrocyte differentiation	1/130	21/18493	0.137763	0.361088	0.315551	SOX6	1
BP	GO:0043302	positive regulation of leukocyte degranulation	1/130	21/18493	0.137763	0.361088	0.315551	FCER1G	1
BP	GO:0044247	cellular polysaccharide catabolic process	1/130	21/18493	0.137763	0.361088	0.315551	PYGL	1
BP	GO:0048305	immunoglobulin secretion	1/130	21/18493	0.137763	0.361088	0.315551	RBP4	1
BP	GO:0050857	positive regulation of antigen receptor-mediated signaling pathway	1/130	21/18493	0.137763	0.361088	0.315551	TESPA1	1
BP	GO:0051900	regulation of mitochondrial depolarization	1/130	21/18493	0.137763	0.361088	0.315551	GOT1	1
BP	GO:0070233	negative regulation of T cell apoptotic process	1/130	21/18493	0.137763	0.361088	0.315551	BLM	1
BP	GO:0071711	basement membrane organization	1/130	21/18493	0.137763	0.361088	0.315551	CTSS	1
BP	GO:1901798	positive regulation of signal transduction by p53 class mediator	1/130	21/18493	0.137763	0.361088	0.315551	CHD5	1
BP	GO:1902307	positive regulation of sodium ion transmembrane transport	1/130	21/18493	0.137763	0.361088	0.315551	ANK3	1
BP	GO:1903817	negative regulation of voltage-gated potassium channel activity	1/130	21/18493	0.137763	0.361088	0.315551	ANK3	1
BP	GO:1903861	positive regulation of dendrite extension	1/130	21/18493	0.137763	0.361088	0.315551	SYT1	1
BP	GO:2000178	negative regulation of neural precursor cell proliferation	1/130	21/18493	0.137763	0.361088	0.315551	CEND1	1
BP	GO:0090066	regulation of anatomical structure size	6/130	497/18493	0.138124	0.361628	0.316023	CHGA/NCKAP1L/AVIL/KCNMA1/SPTBN2/FMN1	6
BP	GO:1903708	positive regulation of hemopoiesis	3/130	183/18493	0.138373	0.361876	0.31624	NCKAP1L/TESPA1/IL18	3
BP	GO:0006942	regulation of striated muscle contraction	2/130	93/18493	0.139179	0.362766	0.317018	CHGA/RYR2	2
BP	GO:0072080	nephron tubule development	2/130	93/18493	0.139179	0.362766	0.317018	GREM1/FMN1	2
BP	GO:0090277	positive regulation of peptide hormone secretion	2/130	93/18493	0.139179	0.362766	0.317018	ARRB1/RBP4	2
BP	GO:0050890	cognition	4/130	285/18493	0.141447	0.365934	0.319787	RASGRF1/NRGN/MAP1A/GABRA5	4
BP	GO:0034340	response to type I interferon	2/130	94/18493	0.141582	0.365934	0.319787	OAS1/OAS3	2
BP	GO:0046939	nucleotide phosphorylation	2/130	94/18493	0.141582	0.365934	0.319787	AK5/OGDHL	2
BP	GO:0050830	defense response to Gram-positive bacterium	2/130	94/18493	0.141582	0.365934	0.319787	CHGA/HIST2H2BE	2
BP	GO:0070301	cellular response to hydrogen peroxide	2/130	94/18493	0.141582	0.365934	0.319787	PLEKHA1/NET1	2
BP	GO:0050731	positive regulation of peptidyl-tyrosine phosphorylation	3/130	186/18493	0.143234	0.365934	0.319787	NEURL1/IL18/GREM1	3
BP	GO:0010876	lipid localization	5/130	393/18493	0.143824	0.365934	0.319787	SYT7/SLCO1A2/ATP8A2/RBP4/ANO4	5
BP	GO:0002052	positive regulation of neuroblast proliferation	1/130	22/18493	0.143831	0.365934	0.319787	DISC1	1
BP	GO:0010842	retina layer formation	1/130	22/18493	0.143831	0.365934	0.319787	ATP8A2	1
BP	GO:0010881	regulation of cardiac muscle contraction by regulation of the release of sequestered calcium ion	1/130	22/18493	0.143831	0.365934	0.319787	RYR2	1
BP	GO:0032616	interleukin-13 production	1/130	22/18493	0.143831	0.365934	0.319787	IL18	1
BP	GO:0035584	calcium-mediated signaling using intracellular calcium source	1/130	22/18493	0.143831	0.365934	0.319787	RYR2	1
BP	GO:0042094	interleukin-2 biosynthetic process	1/130	22/18493	0.143831	0.365934	0.319787	IL18	1
BP	GO:0045117	azole transport	1/130	22/18493	0.143831	0.365934	0.319787	SLC35F3	1
BP	GO:0045624	positive regulation of T-helper cell differentiation	1/130	22/18493	0.143831	0.365934	0.319787	IL18	1
BP	GO:0046823	negative regulation of nucleocytoplasmic transport	1/130	22/18493	0.143831	0.365934	0.319787	CABP1	1
BP	GO:0060065	uterus development	1/130	22/18493	0.143831	0.365934	0.319787	RBP4	1
BP	GO:0061213	positive regulation of mesonephros development	1/130	22/18493	0.143831	0.365934	0.319787	GREM1	1
BP	GO:0099563	modification of synaptic structure	1/130	22/18493	0.143831	0.365934	0.319787	DLGAP3	1
BP	GO:0007044	cell-substrate junction assembly	2/130	95/18493	0.143995	0.365934	0.319787	GREM1/FMN1	2
BP	GO:0030038	contractile actin filament bundle assembly	2/130	95/18493	0.143995	0.365934	0.319787	ARRB1/GPR65	2
BP	GO:0043149	stress fiber assembly	2/130	95/18493	0.143995	0.365934	0.319787	ARRB1/GPR65	2
BP	GO:0061326	renal tubule development	2/130	95/18493	0.143995	0.365934	0.319787	GREM1/FMN1	2
BP	GO:0001657	ureteric bud development	2/130	96/18493	0.146416	0.368806	0.322296	GREM1/FMN1	2
BP	GO:0009135	purine nucleoside diphosphate metabolic process	2/130	96/18493	0.146416	0.368806	0.322296	AK5/OGDHL	2
BP	GO:0009179	purine ribonucleoside diphosphate metabolic process	2/130	96/18493	0.146416	0.368806	0.322296	AK5/OGDHL	2
BP	GO:0042472	inner ear morphogenesis	2/130	96/18493	0.146416	0.368806	0.322296	ATP8A2/VANGL2	2
BP	GO:0046364	monosaccharide biosynthetic process	2/130	96/18493	0.146416	0.368806	0.322296	GOT1/RBP4	2
BP	GO:0120162	positive regulation of cold-induced thermogenesis	2/130	96/18493	0.146416	0.368806	0.322296	IL18/KSR2	2
BP	GO:0031032	actomyosin structure organization	3/130	189/18493	0.148151	0.368806	0.322296	CNN3/ARRB1/GPR65	3
BP	GO:0007200	phospholipase C-activating G protein-coupled receptor signaling pathway	2/130	97/18493	0.148845	0.368806	0.322296	CHGA/GPR65	2
BP	GO:0022600	digestive system process	2/130	97/18493	0.148845	0.368806	0.322296	RBP4/SERPINA3	2
BP	GO:0072163	mesonephric epithelium development	2/130	97/18493	0.148845	0.368806	0.322296	GREM1/FMN1	2
BP	GO:0072164	mesonephric tubule development	2/130	97/18493	0.148845	0.368806	0.322296	GREM1/FMN1	2
BP	GO:1903008	organelle disassembly	2/130	97/18493	0.148845	0.368806	0.322296	CAMKK2/OPTN	2
BP	GO:0000272	polysaccharide catabolic process	1/130	23/18493	0.149857	0.368806	0.322296	PYGL	1
BP	GO:0009067	aspartate family amino acid biosynthetic process	1/130	23/18493	0.149857	0.368806	0.322296	GOT1	1
BP	GO:0009220	pyrimidine ribonucleotide biosynthetic process	1/130	23/18493	0.149857	0.368806	0.322296	AK5	1
BP	GO:0019400	alditol metabolic process	1/130	23/18493	0.149857	0.368806	0.322296	GOT1	1
BP	GO:0021895	cerebral cortex neuron differentiation	1/130	23/18493	0.149857	0.368806	0.322296	CHD5	1
BP	GO:0032366	intracellular sterol transport	1/130	23/18493	0.149857	0.368806	0.322296	SYT7	1
BP	GO:0032367	intracellular cholesterol transport	1/130	23/18493	0.149857	0.368806	0.322296	SYT7	1
BP	GO:0032753	positive regulation of interleukin-4 production	1/130	23/18493	0.149857	0.368806	0.322296	FCER1G	1
BP	GO:0036037	CD8-positive, alpha-beta T cell activation	1/130	23/18493	0.149857	0.368806	0.322296	NCKAP1L	1
BP	GO:0048261	negative regulation of receptor-mediated endocytosis	1/130	23/18493	0.149857	0.368806	0.322296	SH3GL3	1
BP	GO:0051589	negative regulation of neurotransmitter transport	1/130	23/18493	0.149857	0.368806	0.322296	RGS4	1
BP	GO:0051882	mitochondrial depolarization	1/130	23/18493	0.149857	0.368806	0.322296	GOT1	1
BP	GO:0061050	regulation of cell growth involved in cardiac muscle cell development	1/130	23/18493	0.149857	0.368806	0.322296	RGS4	1
BP	GO:0071404	cellular response to low-density lipoprotein particle stimulus	1/130	23/18493	0.149857	0.368806	0.322296	FCER1G	1
BP	GO:0089718	amino acid import across plasma membrane	1/130	23/18493	0.149857	0.368806	0.322296	RGS4	1
BP	GO:0090189	regulation of branching involved in ureteric bud morphogenesis	1/130	23/18493	0.149857	0.368806	0.322296	GREM1	1
BP	GO:1902259	regulation of delayed rectifier potassium channel activity	1/130	23/18493	0.149857	0.368806	0.322296	ANK3	1
BP	GO:1903859	regulation of dendrite extension	1/130	23/18493	0.149857	0.368806	0.322296	SYT1	1
BP	GO:0008585	female gonad development	2/130	98/18493	0.151282	0.371142	0.324338	PLEKHA1/ARRB1	2
BP	GO:0009185	ribonucleoside diphosphate metabolic process	2/130	98/18493	0.151282	0.371142	0.324338	AK5/OGDHL	2
BP	GO:0030838	positive regulation of actin filament polymerization	2/130	98/18493	0.151282	0.371142	0.324338	NCKAP1L/FMN1	2
BP	GO:1990778	protein localization to cell periphery	4/130	294/18493	0.153085	0.374131	0.32695	CACNG3/OPTN/ANK3/FCER1G	4
BP	GO:0048024	regulation of mRNA splicing, via spliceosome	2/130	99/18493	0.153728	0.374131	0.32695	SRRM4/MBNL2	2
BP	GO:0001919	regulation of receptor recycling	1/130	24/18493	0.155841	0.374131	0.32695	OPTN	1
BP	GO:0002227	innate immune response in mucosa	1/130	24/18493	0.155841	0.374131	0.32695	HIST2H2BE	1
BP	GO:0006541	glutamine metabolic process	1/130	24/18493	0.155841	0.374131	0.32695	GLS2	1
BP	GO:0008210	estrogen metabolic process	1/130	24/18493	0.155841	0.374131	0.32695	PLEKHA1	1
BP	GO:0014850	response to muscle activity	1/130	24/18493	0.155841	0.374131	0.32695	RYR2	1
BP	GO:0021871	forebrain regionalization	1/130	24/18493	0.155841	0.374131	0.32695	EMX2	1
BP	GO:0031664	regulation of lipopolysaccharide-mediated signaling pathway	1/130	24/18493	0.155841	0.374131	0.32695	CD55	1
BP	GO:0033081	regulation of T cell differentiation in thymus	1/130	24/18493	0.155841	0.374131	0.32695	TESPA1	1
BP	GO:0046174	polyol catabolic process	1/130	24/18493	0.155841	0.374131	0.32695	INPP5A	1
BP	GO:0048103	somatic stem cell division	1/130	24/18493	0.155841	0.374131	0.32695	VANGL2	1
BP	GO:0048799	animal organ maturation	1/130	24/18493	0.155841	0.374131	0.32695	GREM1	1
BP	GO:0060074	synapse maturation	1/130	24/18493	0.155841	0.374131	0.32695	NEURL1	1
BP	GO:0086064	cell communication by electrical coupling involved in cardiac conduction	1/130	24/18493	0.155841	0.374131	0.32695	RYR2	1
BP	GO:0090025	regulation of monocyte chemotaxis	1/130	24/18493	0.155841	0.374131	0.32695	GREM1	1
BP	GO:0090103	cochlea morphogenesis	1/130	24/18493	0.155841	0.374131	0.32695	VANGL2	1
BP	GO:0099632	protein transport within plasma membrane	1/130	24/18493	0.155841	0.374131	0.32695	CACNG3	1
BP	GO:0099637	neurotransmitter receptor transport	1/130	24/18493	0.155841	0.374131	0.32695	CACNG3	1
BP	GO:1903010	regulation of bone development	1/130	24/18493	0.155841	0.374131	0.32695	GREM1	1
BP	GO:0002824	positive regulation of adaptive immune response based on somatic recombination of immune receptors built from immunoglobulin superfamily domains	2/130	100/18493	0.156181	0.374131	0.32695	IL18/FCER1G	2
BP	GO:0055017	cardiac muscle tissue growth	2/130	100/18493	0.156181	0.374131	0.32695	RGS4/RBP4	2
BP	GO:1901606	alpha-amino acid catabolic process	2/130	100/18493	0.156181	0.374131	0.32695	GOT1/GLS2	2
BP	GO:0007626	locomotory behavior	3/130	194/18493	0.156466	0.374429	0.32721	NOVA1/NEGR1/CEND1	3
BP	GO:0001823	mesonephros development	2/130	101/18493	0.158642	0.377704	0.330072	GREM1/FMN1	2
BP	GO:0002286	T cell activation involved in immune response	2/130	101/18493	0.158642	0.377704	0.330072	IL18/FCER1G	2
BP	GO:0007631	feeding behavior	2/130	101/18493	0.158642	0.377704	0.330072	ATP8A2/NEGR1	2
BP	GO:0010923	negative regulation of phosphatase activity	2/130	101/18493	0.158642	0.377704	0.330072	NCKAP1L/TMEM132D	2
BP	GO:0034766	negative regulation of ion transmembrane transport	2/130	101/18493	0.158642	0.377704	0.330072	RGS4/ANK3	2
BP	GO:0001933	negative regulation of protein phosphorylation	5/130	408/18493	0.16039	0.37787	0.330217	RGS4/ARRB1/PTPRR/GREM1/DUSP8	5
BP	GO:0002456	T cell mediated immunity	2/130	102/18493	0.16111	0.37787	0.330217	IL18/CD55	2
BP	GO:0035567	non-canonical Wnt signaling pathway	2/130	102/18493	0.16111	0.37787	0.330217	PLCB2/VANGL2	2
BP	GO:0001945	lymph vessel development	1/130	25/18493	0.161783	0.37787	0.330217	PDPN	1
BP	GO:0006312	mitotic recombination	1/130	25/18493	0.161783	0.37787	0.330217	BLM	1
BP	GO:0009218	pyrimidine ribonucleotide metabolic process	1/130	25/18493	0.161783	0.37787	0.330217	AK5	1
BP	GO:0015012	heparan sulfate proteoglycan biosynthetic process	1/130	25/18493	0.161783	0.37787	0.330217	VANGL2	1
BP	GO:0015721	bile acid and bile salt transport	1/130	25/18493	0.161783	0.37787	0.330217	SLCO1A2	1
BP	GO:0030194	positive regulation of blood coagulation	1/130	25/18493	0.161783	0.37787	0.330217	PDPN	1
BP	GO:0032967	positive regulation of collagen biosynthetic process	1/130	25/18493	0.161783	0.37787	0.330217	LARP6	1
BP	GO:0035235	ionotropic glutamate receptor signaling pathway	1/130	25/18493	0.161783	0.37787	0.330217	GRIK3	1
BP	GO:0045662	negative regulation of myoblast differentiation	1/130	25/18493	0.161783	0.37787	0.330217	IL18	1
BP	GO:0046856	phosphatidylinositol dephosphorylation	1/130	25/18493	0.161783	0.37787	0.330217	INPP5A	1
BP	GO:0051307	meiotic chromosome separation	1/130	25/18493	0.161783	0.37787	0.330217	BLM	1
BP	GO:0051894	positive regulation of focal adhesion assembly	1/130	25/18493	0.161783	0.37787	0.330217	FMN1	1
BP	GO:0150077	regulation of neuroinflammatory response	1/130	25/18493	0.161783	0.37787	0.330217	IL18	1
BP	GO:1900048	positive regulation of hemostasis	1/130	25/18493	0.161783	0.37787	0.330217	PDPN	1
BP	GO:2000104	negative regulation of DNA-dependent DNA replication	1/130	25/18493	0.161783	0.37787	0.330217	BLM	1
BP	GO:2000311	regulation of AMPA receptor activity	1/130	25/18493	0.161783	0.37787	0.330217	CACNG3	1
BP	GO:0034341	response to interferon-gamma	3/130	198/18493	0.163221	0.380849	0.33282	OAS1/OAS3/CAMK2G	3
BP	GO:0032091	negative regulation of protein binding	2/130	103/18493	0.163586	0.380939	0.332899	NES/DISC1	2
BP	GO:0046545	development of primary female sexual characteristics	2/130	103/18493	0.163586	0.380939	0.332899	PLEKHA1/ARRB1	2
BP	GO:0000086	G2/M transition of mitotic cell cycle	3/130	199/18493	0.164923	0.382108	0.333921	OPTN/NES/BLM	3
BP	GO:0046394	carboxylic acid biosynthetic process	5/130	412/18493	0.164935	0.382108	0.333921	ALOX5/GOT1/ALOX5AP/GLS2/OGDHL	5
BP	GO:0016053	organic acid biosynthetic process	5/130	413/18493	0.16608	0.382108	0.333921	ALOX5/GOT1/ALOX5AP/GLS2/OGDHL	5
BP	GO:1902905	positive regulation of supramolecular fiber organization	3/130	200/18493	0.166631	0.382108	0.333921	NCKAP1L/GPR65/FMN1	3
BP	GO:0000729	DNA double-strand break processing	1/130	26/18493	0.167683	0.382108	0.333921	BLM	1
BP	GO:0010714	positive regulation of collagen metabolic process	1/130	26/18493	0.167683	0.382108	0.333921	LARP6	1
BP	GO:0015949	nucleobase-containing small molecule interconversion	1/130	26/18493	0.167683	0.382108	0.333921	AK5	1
BP	GO:0021846	cell proliferation in forebrain	1/130	26/18493	0.167683	0.382108	0.333921	EMX2	1
BP	GO:0031954	positive regulation of protein autophosphorylation	1/130	26/18493	0.167683	0.382108	0.333921	GREM1	1
BP	GO:0034629	cellular protein-containing complex localization	1/130	26/18493	0.167683	0.382108	0.333921	STXBP6	1
BP	GO:0043090	amino acid import	1/130	26/18493	0.167683	0.382108	0.333921	RGS4	1
BP	GO:0045332	phospholipid translocation	1/130	26/18493	0.167683	0.382108	0.333921	ATP8A2	1
BP	GO:0048169	regulation of long-term neuronal synaptic plasticity	1/130	26/18493	0.167683	0.382108	0.333921	NEURL1	1
BP	GO:0050820	positive regulation of coagulation	1/130	26/18493	0.167683	0.382108	0.333921	PDPN	1
BP	GO:0050974	detection of mechanical stimulus involved in sensory perception	1/130	26/18493	0.167683	0.382108	0.333921	KCNA1	1
BP	GO:0051125	regulation of actin nucleation	1/130	26/18493	0.167683	0.382108	0.333921	FMN1	1
BP	GO:0061217	regulation of mesonephros development	1/130	26/18493	0.167683	0.382108	0.333921	GREM1	1
BP	GO:0070168	negative regulation of biomineral tissue development	1/130	26/18493	0.167683	0.382108	0.333921	GREM1	1
BP	GO:0072202	cell differentiation involved in metanephros development	1/130	26/18493	0.167683	0.382108	0.333921	GREM1	1
BP	GO:0099590	neurotransmitter receptor internalization	1/130	26/18493	0.167683	0.382108	0.333921	CACNG3	1
BP	GO:1903421	regulation of synaptic vesicle recycling	1/130	26/18493	0.167683	0.382108	0.333921	SYT7	1
BP	GO:1903959	regulation of anion transmembrane transport	1/130	26/18493	0.167683	0.382108	0.333921	RGS4	1
BP	GO:1901215	negative regulation of neuron death	3/130	201/18493	0.168344	0.382607	0.334357	CHGA/ARRB1/GABRA5	3
BP	GO:0002708	positive regulation of lymphocyte mediated immunity	2/130	105/18493	0.168556	0.382607	0.334357	IL18/FCER1G	2
BP	GO:0002821	positive regulation of adaptive immune response	2/130	105/18493	0.168556	0.382607	0.334357	IL18/FCER1G	2
BP	GO:0050905	neuromuscular process	2/130	105/18493	0.168556	0.382607	0.334357	KCNA1/ATP8A2	2
BP	GO:0043502	regulation of muscle adaptation	2/130	106/18493	0.171052	0.384613	0.33611	RGS4/CAMK2G	2
BP	GO:0007204	positive regulation of cytosolic calcium ion concentration	4/130	309/18493	0.173252	0.384613	0.33611	GPR65/GNG3/CD55/RYR2	4
BP	GO:0006006	glucose metabolic process	3/130	204/18493	0.173514	0.384613	0.33611	OAS1/GOT1/RBP4	3
BP	GO:0002724	regulation of T cell cytokine production	1/130	27/18493	0.173542	0.384613	0.33611	IL18	1
BP	GO:0002825	regulation of T-helper 1 type immune response	1/130	27/18493	0.173542	0.384613	0.33611	IL18	1
BP	GO:0007176	regulation of epidermal growth factor-activated receptor activity	1/130	27/18493	0.173542	0.384613	0.33611	NEURL1	1
BP	GO:0010882	regulation of cardiac muscle contraction by calcium ion signaling	1/130	27/18493	0.173542	0.384613	0.33611	RYR2	1
BP	GO:0018126	protein hydroxylation	1/130	27/18493	0.173542	0.384613	0.33611	ASPHD1	1
BP	GO:0032673	regulation of interleukin-4 production	1/130	27/18493	0.173542	0.384613	0.33611	FCER1G	1
BP	GO:0034067	protein localization to Golgi apparatus	1/130	27/18493	0.173542	0.384613	0.33611	OPTN	1
BP	GO:0034204	lipid translocation	1/130	27/18493	0.173542	0.384613	0.33611	ATP8A2	1
BP	GO:0035902	response to immobilization stress	1/130	27/18493	0.173542	0.384613	0.33611	GOT1	1
BP	GO:0042104	positive regulation of activated T cell proliferation	1/130	27/18493	0.173542	0.384613	0.33611	IL18	1
BP	GO:0043501	skeletal muscle adaptation	1/130	27/18493	0.173542	0.384613	0.33611	CAMK2G	1
BP	GO:0045577	regulation of B cell differentiation	1/130	27/18493	0.173542	0.384613	0.33611	NCKAP1L	1
BP	GO:0060122	inner ear receptor cell stereocilium organization	1/130	27/18493	0.173542	0.384613	0.33611	VANGL2	1
BP	GO:0060384	innervation	1/130	27/18493	0.173542	0.384613	0.33611	GABRA5	1
BP	GO:0097066	response to thyroid hormone	1/130	27/18493	0.173542	0.384613	0.33611	CTSS	1
BP	GO:1903792	negative regulation of anion transport	1/130	27/18493	0.173542	0.384613	0.33611	RGS4	1
BP	GO:2000463	positive regulation of excitatory postsynaptic potential	1/130	27/18493	0.173542	0.384613	0.33611	RGS4	1
BP	GO:0003300	cardiac muscle hypertrophy	2/130	107/18493	0.173553	0.384613	0.33611	RGS4/RYR2	2
BP	GO:0030449	regulation of complement activation	2/130	107/18493	0.173553	0.384613	0.33611	C1QA/CD55	2
BP	GO:0048640	negative regulation of developmental growth	2/130	107/18493	0.173553	0.384613	0.33611	RGS4/RBP4	2
BP	GO:0060419	heart growth	2/130	107/18493	0.173553	0.384613	0.33611	RGS4/RBP4	2
BP	GO:0071887	leukocyte apoptotic process	2/130	107/18493	0.173553	0.384613	0.33611	FCER1G/BLM	2
BP	GO:0016485	protein processing	4/130	310/18493	0.174629	0.386631	0.337874	CTSS/C1QA/LDLRAD3/CD55	4
BP	GO:0030111	regulation of Wnt signaling pathway	4/130	311/18493	0.176009	0.387964	0.339038	WLS/VANGL2/DISC1/GREM1	4
BP	GO:0006690	icosanoid metabolic process	2/130	108/18493	0.176061	0.387964	0.339038	ALOX5/ALOX5AP	2
BP	GO:0046620	regulation of organ growth	2/130	108/18493	0.176061	0.387964	0.339038	RGS4/RBP4	2
BP	GO:0048593	camera-type eye morphogenesis	2/130	108/18493	0.176061	0.387964	0.339038	ATP8A2/RBP4	2
BP	GO:2000257	regulation of protein activation cascade	2/130	108/18493	0.176061	0.387964	0.339038	C1QA/CD55	2
BP	GO:0035303	regulation of dephosphorylation	3/130	206/18493	0.176986	0.38927	0.34018	NUAK1/NCKAP1L/TMEM132D	3
BP	GO:0051216	cartilage development	3/130	206/18493	0.176986	0.38927	0.34018	SOX6/CHI3L1/GREM1	3
BP	GO:0014897	striated muscle hypertrophy	2/130	109/18493	0.178574	0.389363	0.340261	RGS4/RYR2	2
BP	GO:0072009	nephron epithelium development	2/130	109/18493	0.178574	0.389363	0.340261	GREM1/FMN1	2
BP	GO:0001964	startle response	1/130	28/18493	0.17936	0.389363	0.340261	KCNA1	1
BP	GO:0002675	positive regulation of acute inflammatory response	1/130	28/18493	0.17936	0.389363	0.340261	FCER1G	1
BP	GO:0002888	positive regulation of myeloid leukocyte mediated immunity	1/130	28/18493	0.17936	0.389363	0.340261	FCER1G	1
BP	GO:0006884	cell volume homeostasis	1/130	28/18493	0.17936	0.389363	0.340261	KCNMA1	1
BP	GO:0008209	androgen metabolic process	1/130	28/18493	0.17936	0.389363	0.340261	PLEKHA1	1
BP	GO:0018195	peptidyl-arginine modification	1/130	28/18493	0.17936	0.389363	0.340261	PRMT8	1
BP	GO:0033688	regulation of osteoblast proliferation	1/130	28/18493	0.17936	0.389363	0.340261	GREM1	1
BP	GO:0043304	regulation of mast cell degranulation	1/130	28/18493	0.17936	0.389363	0.340261	FCER1G	1
BP	GO:0055075	potassium ion homeostasis	1/130	28/18493	0.17936	0.389363	0.340261	KCNMA1	1
BP	GO:0061037	negative regulation of cartilage development	1/130	28/18493	0.17936	0.389363	0.340261	GREM1	1
BP	GO:0072606	interleukin-8 secretion	1/130	28/18493	0.17936	0.389363	0.340261	CHI3L1	1
BP	GO:2000781	positive regulation of double-strand break repair	1/130	28/18493	0.17936	0.389363	0.340261	BLM	1
BP	GO:0016050	vesicle organization	4/130	314/18493	0.180173	0.390765	0.341486	SYT7/SYT1/UNC13C/STXBP6	4
BP	GO:0010508	positive regulation of autophagy	2/130	110/18493	0.181093	0.392395	0.342911	CAMKK2/OPTN	2
BP	GO:0002699	positive regulation of immune effector process	3/130	209/18493	0.182231	0.393144	0.343565	RBP4/IL18/FCER1G	3
BP	GO:0007601	visual perception	3/130	209/18493	0.182231	0.393144	0.343565	ATP8A2/RBP4/CABP1	3
BP	GO:0010810	regulation of cell-substrate adhesion	3/130	209/18493	0.182231	0.393144	0.343565	PDPN/GREM1/FMN1	3
BP	GO:0014896	muscle hypertrophy	2/130	111/18493	0.183617	0.393144	0.343565	RGS4/RYR2	2
BP	GO:0030218	erythrocyte differentiation	2/130	111/18493	0.183617	0.393144	0.343565	SOX6/NCKAP1L	2
BP	GO:0035305	negative regulation of dephosphorylation	2/130	111/18493	0.183617	0.393144	0.343565	NCKAP1L/TMEM132D	2
BP	GO:0061337	cardiac conduction	2/130	111/18493	0.183617	0.393144	0.343565	SCN2B/RYR2	2
BP	GO:1903828	negative regulation of cellular protein localization	2/130	111/18493	0.183617	0.393144	0.343565	CABP1/MAP1A	2
BP	GO:0050920	regulation of chemotaxis	3/130	210/18493	0.183988	0.393144	0.343565	NCKAP1L/GREM1/CAMK1D	3
BP	GO:0007628	adult walking behavior	1/130	29/18493	0.185138	0.393144	0.343565	CEND1	1
BP	GO:0010800	positive regulation of peptidyl-threonine phosphorylation	1/130	29/18493	0.185138	0.393144	0.343565	CHI3L1	1
BP	GO:0030511	positive regulation of transforming growth factor beta receptor signaling pathway	1/130	29/18493	0.185138	0.393144	0.343565	GOT1	1
BP	GO:0033006	regulation of mast cell activation involved in immune response	1/130	29/18493	0.185138	0.393144	0.343565	FCER1G	1
BP	GO:0033032	regulation of myeloid cell apoptotic process	1/130	29/18493	0.185138	0.393144	0.343565	FCER1G	1
BP	GO:0035066	positive regulation of histone acetylation	1/130	29/18493	0.185138	0.393144	0.343565	ARRB1	1
BP	GO:0042759	long-chain fatty acid biosynthetic process	1/130	29/18493	0.185138	0.393144	0.343565	ALOX5	1
BP	GO:0060441	epithelial tube branching involved in lung morphogenesis	1/130	29/18493	0.185138	0.393144	0.343565	VANGL2	1
BP	GO:0061311	cell surface receptor signaling pathway involved in heart development	1/130	29/18493	0.185138	0.393144	0.343565	VANGL2	1
BP	GO:1901017	negative regulation of potassium ion transmembrane transporter activity	1/130	29/18493	0.185138	0.393144	0.343565	ANK3	1
BP	GO:1903846	positive regulation of cellular response to transforming growth factor beta stimulus	1/130	29/18493	0.185138	0.393144	0.343565	GOT1	1
BP	GO:2000727	positive regulation of cardiac muscle cell differentiation	1/130	29/18493	0.185138	0.393144	0.343565	GREM1	1
BP	GO:0006888	ER to Golgi vesicle-mediated transport	3/130	211/18493	0.18575	0.393144	0.343565	ANK3/SPTBN2/CD55	3
BP	GO:0009952	anterior/posterior pattern specification	3/130	211/18493	0.18575	0.393144	0.343565	WLS/VANGL2/EMX2	3
BP	GO:0006911	phagocytosis, engulfment	2/130	112/18493	0.186146	0.393144	0.343565	NCKAP1L/FCER1G	2
BP	GO:0007613	memory	2/130	112/18493	0.186146	0.393144	0.343565	RASGRF1/MAP1A	2
BP	GO:0010822	positive regulation of mitochondrion organization	2/130	112/18493	0.186146	0.393144	0.343565	CAMKK2/OPTN	2
BP	GO:0043648	dicarboxylic acid metabolic process	2/130	112/18493	0.186146	0.393144	0.343565	GOT1/GLS2	2
BP	GO:0046717	acid secretion	2/130	112/18493	0.186146	0.393144	0.343565	SYT1/GLS2	2
BP	GO:0042742	defense response to bacterium	4/130	319/18493	0.187186	0.394982	0.345172	CHGA/OPTN/FCER1G/HIST2H2BE	4
BP	GO:0016064	immunoglobulin mediated immune response	3/130	212/18493	0.187516	0.395276	0.345428	FCER1G/C1QA/CD55	3
BP	GO:0019724	B cell mediated immunity	3/130	213/18493	0.189287	0.395276	0.345428	FCER1G/C1QA/CD55	3
BP	GO:0050953	sensory perception of light stimulus	3/130	213/18493	0.189287	0.395276	0.345428	ATP8A2/RBP4/CABP1	3
BP	GO:0001782	B cell homeostasis	1/130	30/18493	0.190875	0.395276	0.345428	NCKAP1L	1
BP	GO:0002828	regulation of type 2 immune response	1/130	30/18493	0.190875	0.395276	0.345428	IL18	1
BP	GO:0007202	activation of phospholipase C activity	1/130	30/18493	0.190875	0.395276	0.345428	PLCB2	1
BP	GO:0010165	response to X-ray	1/130	30/18493	0.190875	0.395276	0.345428	BLM	1
BP	GO:0010458	exit from mitosis	1/130	30/18493	0.190875	0.395276	0.345428	KNTC1	1
BP	GO:0010743	regulation of macrophage derived foam cell differentiation	1/130	30/18493	0.190875	0.395276	0.345428	IL18	1
BP	GO:0010880	regulation of release of sequestered calcium ion into cytosol by sarcoplasmic reticulum	1/130	30/18493	0.190875	0.395276	0.345428	RYR2	1
BP	GO:0032733	positive regulation of interleukin-10 production	1/130	30/18493	0.190875	0.395276	0.345428	FCER1G	1
BP	GO:0032814	regulation of natural killer cell activation	1/130	30/18493	0.190875	0.395276	0.345428	IL18	1
BP	GO:0042572	retinol metabolic process	1/130	30/18493	0.190875	0.395276	0.345428	RBP4	1
BP	GO:0042590	antigen processing and presentation of exogenous peptide antigen via MHC class I	1/130	30/18493	0.190875	0.395276	0.345428	FCER1G	1
BP	GO:0043171	peptide catabolic process	1/130	30/18493	0.190875	0.395276	0.345428	TRHDE	1
BP	GO:0051491	positive regulation of filopodium assembly	1/130	30/18493	0.190875	0.395276	0.345428	NEURL1	1
BP	GO:0071709	membrane assembly	1/130	30/18493	0.190875	0.395276	0.345428	ANK3	1
BP	GO:0090314	positive regulation of protein targeting to membrane	1/130	30/18493	0.190875	0.395276	0.345428	ANK3	1
BP	GO:0090659	walking behavior	1/130	30/18493	0.190875	0.395276	0.345428	CEND1	1
BP	GO:1900181	negative regulation of protein localization to nucleus	1/130	30/18493	0.190875	0.395276	0.345428	CABP1	1
BP	GO:1902692	regulation of neuroblast proliferation	1/130	30/18493	0.190875	0.395276	0.345428	DISC1	1
BP	GO:0043666	regulation of phosphoprotein phosphatase activity	2/130	114/18493	0.19122	0.39564	0.345746	NUAK1/NCKAP1L	2
BP	GO:0046677	response to antibiotic	4/130	323/18493	0.19286	0.39791	0.34773	PLEKHA1/RGS4/RBP4/NET1	4
BP	GO:0071902	positive regulation of protein serine/threonine kinase activity	4/130	323/18493	0.19286	0.39791	0.34773	MAP3K9/ARRB1/GNG3/VANGL2	4
BP	GO:0034754	cellular hormone metabolic process	2/130	115/18493	0.193764	0.39791	0.34773	PLEKHA1/RBP4	2
BP	GO:0009132	nucleoside diphosphate metabolic process	2/130	116/18493	0.196313	0.39791	0.34773	AK5/OGDHL	2
BP	GO:0003401	axis elongation	1/130	31/18493	0.196572	0.39791	0.34773	VANGL2	1
BP	GO:0030201	heparan sulfate proteoglycan metabolic process	1/130	31/18493	0.196572	0.39791	0.34773	VANGL2	1
BP	GO:0030431	sleep	1/130	31/18493	0.196572	0.39791	0.34773	IL18	1
BP	GO:0033687	osteoblast proliferation	1/130	31/18493	0.196572	0.39791	0.34773	GREM1	1
BP	GO:0035774	positive regulation of insulin secretion involved in cellular response to glucose stimulus	1/130	31/18493	0.196572	0.39791	0.34773	ARRB1	1
BP	GO:0038128	ERBB2 signaling pathway	1/130	31/18493	0.196572	0.39791	0.34773	PTPRR	1
BP	GO:0044319	wound healing, spreading of cells	1/130	31/18493	0.196572	0.39791	0.34773	PDPN	1
BP	GO:0044818	mitotic G2/M transition checkpoint	1/130	31/18493	0.196572	0.39791	0.34773	BLM	1
BP	GO:0045648	positive regulation of erythrocyte differentiation	1/130	31/18493	0.196572	0.39791	0.34773	NCKAP1L	1
BP	GO:0045742	positive regulation of epidermal growth factor receptor signaling pathway	1/130	31/18493	0.196572	0.39791	0.34773	NEURL1	1
BP	GO:0045745	positive regulation of G protein-coupled receptor signaling pathway	1/130	31/18493	0.196572	0.39791	0.34773	CHGA	1
BP	GO:0051482	positive regulation of cytosolic calcium ion concentration involved in phospholipase C-activating G protein-coupled signaling pathway	1/130	31/18493	0.196572	0.39791	0.34773	GPR65	1
BP	GO:0051968	positive regulation of synaptic transmission, glutamatergic	1/130	31/18493	0.196572	0.39791	0.34773	CACNG3	1
BP	GO:0055094	response to lipoprotein particle	1/130	31/18493	0.196572	0.39791	0.34773	FCER1G	1
BP	GO:0060325	face morphogenesis	1/130	31/18493	0.196572	0.39791	0.34773	PLEKHA1	1
BP	GO:0070286	axonemal dynein complex assembly	1/130	31/18493	0.196572	0.39791	0.34773	DNALI1	1
BP	GO:0071880	adenylate cyclase-activating adrenergic receptor signaling pathway	1/130	31/18493	0.196572	0.39791	0.34773	CHGA	1
BP	GO:0090075	relaxation of muscle	1/130	31/18493	0.196572	0.39791	0.34773	CHGA	1
BP	GO:0090505	epiboly involved in wound healing	1/130	31/18493	0.196572	0.39791	0.34773	PDPN	1
BP	GO:1903393	positive regulation of adherens junction organization	1/130	31/18493	0.196572	0.39791	0.34773	FMN1	1
BP	GO:2000780	negative regulation of double-strand break repair	1/130	31/18493	0.196572	0.39791	0.34773	BLM	1
BP	GO:0002697	regulation of immune effector process	5/130	439/18493	0.196903	0.398235	0.348014	RBP4/IL18/FCER1G/C1QA/CD55	5
BP	GO:0016358	dendrite development	3/130	218/18493	0.198206	0.400178	0.349712	NEURL1/MAP1A/CAMK1D	3
BP	GO:0044839	cell cycle G2/M phase transition	3/130	218/18493	0.198206	0.400178	0.349712	OPTN/NES/BLM	3
BP	GO:0001952	regulation of cell-matrix adhesion	2/130	117/18493	0.198865	0.40035	0.349862	GREM1/FMN1	2
BP	GO:0002062	chondrocyte differentiation	2/130	117/18493	0.198865	0.40035	0.349862	SOX6/GREM1	2
BP	GO:0019079	viral genome replication	2/130	117/18493	0.198865	0.40035	0.349862	OAS1/OAS3	2
BP	GO:0009063	cellular amino acid catabolic process	2/130	118/18493	0.201422	0.40035	0.349862	GOT1/GLS2	2
BP	GO:0019730	antimicrobial humoral response	2/130	118/18493	0.201422	0.40035	0.349862	CHGA/HIST2H2BE	2
BP	GO:0019722	calcium-mediated signaling	3/130	220/18493	0.201802	0.40035	0.349862	CAMKK2/KSR2/RYR2	3
BP	GO:0009314	response to radiation	5/130	443/18493	0.201816	0.40035	0.349862	KCNC1/ATP8A2/ARRB1/NET1/BLM	5
BP	GO:0007616	long-term memory	1/130	32/18493	0.20223	0.40035	0.349862	RASGRF1	1
BP	GO:0009394	2'-deoxyribonucleotide metabolic process	1/130	32/18493	0.20223	0.40035	0.349862	AK5	1
BP	GO:0009954	proximal/distal pattern formation	1/130	32/18493	0.20223	0.40035	0.349862	GREM1	1
BP	GO:0010039	response to iron ion	1/130	32/18493	0.20223	0.40035	0.349862	C1QA	1
BP	GO:0014072	response to isoquinoline alkaloid	1/130	32/18493	0.20223	0.40035	0.349862	RGS4	1
BP	GO:0031297	replication fork processing	1/130	32/18493	0.20223	0.40035	0.349862	BLM	1
BP	GO:0031572	G2 DNA damage checkpoint	1/130	32/18493	0.20223	0.40035	0.349862	BLM	1
BP	GO:0032594	protein transport within lipid bilayer	1/130	32/18493	0.20223	0.40035	0.349862	CACNG3	1
BP	GO:0043278	response to morphine	1/130	32/18493	0.20223	0.40035	0.349862	RGS4	1
BP	GO:0045880	positive regulation of smoothened signaling pathway	1/130	32/18493	0.20223	0.40035	0.349862	DISP1	1
BP	GO:0045920	negative regulation of exocytosis	1/130	32/18493	0.20223	0.40035	0.349862	STXBP6	1
BP	GO:0061036	positive regulation of cartilage development	1/130	32/18493	0.20223	0.40035	0.349862	SOX6	1
BP	GO:0086019	cell-cell signaling involved in cardiac conduction	1/130	32/18493	0.20223	0.40035	0.349862	RYR2	1
BP	GO:0090504	epiboly	1/130	32/18493	0.20223	0.40035	0.349862	PDPN	1
BP	GO:1901890	positive regulation of cell junction assembly	1/130	32/18493	0.20223	0.40035	0.349862	FMN1	1
BP	GO:2000758	positive regulation of peptidyl-lysine acetylation	1/130	32/18493	0.20223	0.40035	0.349862	ARRB1	1
BP	GO:0007188	adenylate cyclase-modulating G protein-coupled receptor signaling pathway	3/130	221/18493	0.203606	0.402734	0.351945	CHGA/GPR65/GRIK3	3
BP	GO:0034101	erythrocyte homeostasis	2/130	120/18493	0.206547	0.404608	0.353584	SOX6/NCKAP1L	2
BP	GO:0043500	muscle adaptation	2/130	120/18493	0.206547	0.404608	0.353584	RGS4/CAMK2G	2
BP	GO:0009743	response to carbohydrate	3/130	223/18493	0.207225	0.404608	0.353584	GOT1/GJB6/ARRB1	3
BP	GO:0001975	response to amphetamine	1/130	33/18493	0.207847	0.404608	0.353584	RGS4	1
BP	GO:0006099	tricarboxylic acid cycle	1/130	33/18493	0.207847	0.404608	0.353584	OGDHL	1
BP	GO:0016601	Rac protein signal transduction	1/130	33/18493	0.207847	0.404608	0.353584	RASGRF1	1
BP	GO:0032633	interleukin-4 production	1/130	33/18493	0.207847	0.404608	0.353584	FCER1G	1
BP	GO:0033028	myeloid cell apoptotic process	1/130	33/18493	0.207847	0.404608	0.353584	FCER1G	1
BP	GO:0040018	positive regulation of multicellular organism growth	1/130	33/18493	0.207847	0.404608	0.353584	ATP8A2	1
BP	GO:0042755	eating behavior	1/130	33/18493	0.207847	0.404608	0.353584	ATP8A2	1
BP	GO:0045738	negative regulation of DNA repair	1/130	33/18493	0.207847	0.404608	0.353584	BLM	1
BP	GO:0051955	regulation of amino acid transport	1/130	33/18493	0.207847	0.404608	0.353584	RGS4	1
BP	GO:0070050	neuron cellular homeostasis	1/130	33/18493	0.207847	0.404608	0.353584	MAP1A	1
BP	GO:0070229	negative regulation of lymphocyte apoptotic process	1/130	33/18493	0.207847	0.404608	0.353584	BLM	1
BP	GO:0071402	cellular response to lipoprotein particle stimulus	1/130	33/18493	0.207847	0.404608	0.353584	FCER1G	1
BP	GO:0097484	dendrite extension	1/130	33/18493	0.207847	0.404608	0.353584	SYT1	1
BP	GO:1901186	positive regulation of ERBB signaling pathway	1/130	33/18493	0.207847	0.404608	0.353584	NEURL1	1
BP	GO:1905332	positive regulation of morphogenesis of an epithelium	1/130	33/18493	0.207847	0.404608	0.353584	GREM1	1
BP	GO:0006874	cellular calcium ion homeostasis	5/130	448/18493	0.208015	0.404608	0.353584	GOT1/GPR65/GNG3/CD55/RYR2	5
BP	GO:0042326	negative regulation of phosphorylation	5/130	448/18493	0.208015	0.404608	0.353584	RGS4/ARRB1/PTPRR/GREM1/DUSP8	5
BP	GO:0007596	blood coagulation	4/130	334/18493	0.208735	0.405063	0.353981	ARRB1/FCER1G/CSRP1/PDPN	4
BP	GO:0048638	regulation of developmental growth	4/130	334/18493	0.208735	0.405063	0.353981	SYT1/RGS4/ATP8A2/RBP4	4
BP	GO:0000302	response to reactive oxygen species	3/130	224/18493	0.209041	0.405063	0.353981	PLEKHA1/CAMKK2/NET1	3
BP	GO:0002687	positive regulation of leukocyte migration	2/130	121/18493	0.209115	0.405063	0.353981	NCKAP1L/CAMK1D	2
BP	GO:0099024	plasma membrane invagination	2/130	121/18493	0.209115	0.405063	0.353981	NCKAP1L/FCER1G	2
BP	GO:0050853	B cell receptor signaling pathway	2/130	122/18493	0.211686	0.409008	0.357429	PLEKHA1/NCKAP1L	2
BP	GO:0043254	regulation of protein complex assembly	5/130	451/18493	0.211765	0.409008	0.357429	NCKAP1L/AVIL/STXBP6/SPTBN2/FMN1	5
BP	GO:0001881	receptor recycling	1/130	34/18493	0.213426	0.409008	0.357429	OPTN	1
BP	GO:0010765	positive regulation of sodium ion transport	1/130	34/18493	0.213426	0.409008	0.357429	ANK3	1
BP	GO:0014808	release of sequestered calcium ion into cytosol by sarcoplasmic reticulum	1/130	34/18493	0.213426	0.409008	0.357429	RYR2	1
BP	GO:0019692	deoxyribose phosphate metabolic process	1/130	34/18493	0.213426	0.409008	0.357429	AK5	1
BP	GO:0032148	activation of protein kinase B activity	1/130	34/18493	0.213426	0.409008	0.357429	IL18	1
BP	GO:0032435	negative regulation of proteasomal ubiquitin-dependent protein catabolic process	1/130	34/18493	0.213426	0.409008	0.357429	MAP1A	1
BP	GO:0061384	heart trabecula morphogenesis	1/130	34/18493	0.213426	0.409008	0.357429	RBP4	1
BP	GO:0070266	necroptotic process	1/130	34/18493	0.213426	0.409008	0.357429	PYGL	1
BP	GO:0071868	cellular response to monoamine stimulus	1/130	34/18493	0.213426	0.409008	0.357429	RYR2	1
BP	GO:0071870	cellular response to catecholamine stimulus	1/130	34/18493	0.213426	0.409008	0.357429	RYR2	1
BP	GO:0071875	adrenergic receptor signaling pathway	1/130	34/18493	0.213426	0.409008	0.357429	CHGA	1
BP	GO:0046777	protein autophosphorylation	3/130	227/18493	0.214508	0.410408	0.358652	MAP3K9/CAMKK2/GREM1	3
BP	GO:0060560	developmental growth involved in morphogenesis	3/130	227/18493	0.214508	0.410408	0.358652	SYT1/VANGL2/FMN1	3
BP	GO:0007599	hemostasis	4/130	339/18493	0.216074	0.413067	0.360975	ARRB1/FCER1G/CSRP1/PDPN	4
[truncated: 818 more rows]

## Sheet: Supplemental Table 5
Supplemental Table 5. The results of KEGG pathway analysis between LGG and GBM by GSEA method
[truncated: 8 more rows]

[truncated: 2 more sheets: Supplemental Table 6, Supplemental Table 7]
